# Supplementary material for: Construction of ultra-high-density genetic linkage map of a sorghum-sudangrass hybrid using whole genome resequencing
Source: PLoS One. 2022 Nov 29;17(11):e0278153. doi: 10.1371/journal.pone.0278153 (PMC9707794; doi:10.1371/journal.pone.0278153)
Supplement: S1 Table — (XLS) [file pone.0278153.s003.xls]

## Sheet: Sheet1
S1 Table. Statistics of population resequencing in sorghum-sudangrass hybrid.
Sample	Raw Base(bp)	Clean Base(bp)	Effective Rate(%)	Error Rate(%)	Q20(%)	Q30(%)	GC Content(%)
G1	7464068400	7443065700	99.72	0.03	97.78	93.65	44.34
G10	7475297400	7453844700	99.71	0.03	97.83	93.75	44.83
G100	7702874100	7677259800	99.67	0.03	97.86	93.81	44.44
G101	8022150300	7998939600	99.71	0.03	97.94	94.02	44.8
G102	7158912600	7137504900	99.7	0.03	97.85	93.77	44.34
G103	6943536600	6924945300	99.73	0.03	97.97	94.03	44.39
G104	8388449700	8350788300	99.55	0.03	96.23	91.19	44.16
G105	7597598100	7577114400	99.73	0.03	97.92	93.98	44.34
G106	7453378200	7432876200	99.72	0.03	97.82	93.72	44.37
G107	7645210800	7622625000	99.7	0.03	97.87	93.87	44.27
G108	7077159900	7058213100	99.73	0.03	97.95	94	44.34
G109	7061344800	7038698100	99.68	0.03	97.69	93.47	44.46
G11	7414888800	7391623200	99.69	0.03	97.72	93.53	44.71
G110	7448783400	7427561100	99.72	0.03	97.84	93.74	44.32
G111	7948973400	7925622000	99.71	0.03	97.91	93.95	44.44
G112	8565206100	8536072200	99.66	0.03	97.99	94.1	44.44
G113	7227899400	7207260600	99.71	0.03	97.94	94	44.54
G114	7331673600	7310862000	99.72	0.03	97.94	94	44.52
G115	6952157400	6931824900	99.71	0.03	98	94.08	44.18
G116	8706915900	8681462400	99.71	0.03	97.97	94.02	44.02
G117	7522929600	7501530900	99.72	0.03	98.06	94.29	44.15
G118	7285419000	7265463900	99.73	0.03	97.89	93.89	44.2
G119	7621237800	7599380100	99.71	0.03	97.89	93.91	44.36
G12	7467740700	7443075300	99.67	0.03	97.84	93.78	44.66
G120	6900141600	6881461200	99.73	0.03	97.9	93.91	44.16
G121	8231550000	8208621600	99.72	0.03	97.94	94.05	44.61
G122	7066655400	7046522700	99.72	0.03	97.93	93.99	44.01
G123	7948982100	7924433700	99.69	0.03	97.72	93.56	44.48
G124	7462322100	7439664900	99.7	0.03	97.88	93.93	44.52
G125	7744679700	7720100700	99.68	0.03	97.93	94.02	44.3
G126	7315571100	7292163300	99.68	0.03	97.9	93.97	43.95
G127	7446733800	7425110700	99.71	0.03	97.86	93.86	44.44
G128	8163796800	8139772800	99.71	0.03	97.87	93.85	44.18
G129	7509077700	7456827600	99.3	0.03	96.94	91.88	43.59
G13	7538250900	7516375800	99.71	0.03	97.83	93.75	44.91
G130	7692694500	7630087200	99.19	0.03	97.02	92.06	43.59
G131	7675030200	7614705300	99.21	0.03	97.02	92.02	43.56
G132	7518137400	7463707800	99.28	0.03	96.98	91.92	43.66
G133	7495254900	7435461600	99.2	0.03	96.95	91.91	43.37
G134	7467847200	7445530800	99.7	0.03	97.19	92.21	43.36
G135	7398572700	7336169400	99.16	0.03	96.86	91.59	43.31
G136	7468356900	7446737400	99.71	0.03	97.39	92.73	43.5
G137	7152925800	7090178100	99.12	0.03	97.2	92.5	43.34
G138	7672985400	7610857200	99.19	0.03	97.03	92.1	43.63
G139	7744676400	7717186200	99.65	0.03	96.94	91.9	43.78
G14	7477100100	7454657400	99.7	0.03	97.85	93.82	44.73
G140	7426721700	7403337300	99.69	0.03	97.48	92.94	43.67
G141	7614934200	7557415500	99.24	0.03	96.91	91.78	43.61
G142	6968274600	6906159000	99.11	0.03	96.9	91.86	43.91
G143	7390895100	7329582600	99.17	0.03	97.09	92.29	43.59
G144	7077972300	7030914600	99.34	0.03	96.65	91.15	43.55
G145	7601755200	7545019200	99.25	0.03	96.98	91.94	43.95
G146	7519821300	7462907700	99.24	0.03	96.86	91.69	43.66
G147	7177224900	7116350700	99.15	0.03	97.06	92.19	43.86
G148	7438647900	7381535400	99.23	0.03	96.95	91.91	43.81
G149	7609781100	7542882600	99.12	0.03	97.04	92.12	43.77
G15	7434608700	7412235900	99.7	0.03	97.47	92.96	44.41
G150	7518100500	7495857300	99.7	0.03	97.28	92.47	43.72
G16	7310538300	7286653500	99.67	0.03	97.64	93.38	44.37
G17	7726965900	7705133100	99.72	0.03	97.79	93.68	45.54
G18	7061273400	7038600300	99.68	0.03	97.69	93.49	44.74
G19	7987734600	7963444800	99.7	0.03	97.88	93.92	44.69
G2	7339155600	7317160500	99.7	0.03	97.78	93.66	44.55
G20	7481228100	7456292400	99.67	0.03	97.89	93.91	44.88
G21	6980507400	6958858200	99.69	0.03	97.88	93.84	44.8
G22	7329463800	7305273300	99.67	0.03	97.81	93.78	44.84
G23	7678157700	7653855600	99.68	0.03	97.82	93.73	45.19
G24	7546879800	7520912400	99.66	0.03	97.84	93.78	44.91
G25	7387872000	7364123700	99.68	0.03	97.77	93.66	44.43
G26	7311319200	7289264400	99.7	0.03	97.85	93.84	44.89
G27	6968004300	6948002700	99.71	0.03	97.74	93.4	44.68
G28	7543415100	7519630500	99.68	0.03	97.66	93.44	44.59
G29	7135236000	7113033900	99.69	0.03	97.81	93.73	44.59
G3	7125564900	7103135400	99.69	0.03	97.88	93.86	44.66
G30	7677131400	7656245700	99.73	0.03	97.73	93.5	44.59
G31	7476768300	7455130800	99.71	0.03	97.63	93.35	44.68
G32	7517050200	7491755400	99.66	0.03	97.8	93.72	44.72
G33	7274879400	7251864600	99.68	0.03	97.61	93.31	44.58
G34	6889890900	6868861500	99.69	0.03	97.91	93.94	45.09
G35	6995425200	6972885000	99.68	0.03	97.89	93.87	45.14
G36	7729140600	7707604800	99.72	0.03	97.79	93.69	46.27
G37	7404490500	7383885900	99.72	0.03	97.91	93.94	44.45
G38	7496104500	7474532100	99.71	0.03	97.81	93.72	44.94
G39	7590858300	7567075200	99.69	0.03	97.65	93.38	44.6
G4	8006948400	7982763000	99.7	0.03	97.99	94.08	44.38
G40	12666781500	12622850700	99.65	0.03	97.91	93.94	44.45
G41	7540580400	7515738600	99.67	0.03	97.82	93.8	44.75
G42	6892479600	6868881000	99.66	0.03	97.72	93.55	44.9
G43	7775092500	7753368900	99.72	0.03	97.75	93.61	44.78
G44	7114818300	7090687200	99.66	0.03	97.91	93.93	44.77
G45	7458501900	7432980300	99.66	0.03	97.89	93.9	44.72
G46	7538385300	7514146200	99.68	0.03	97.76	93.65	44.67
G47	8033921100	8004005400	99.63	0.03	97.81	93.75	45.14
G48	7021782300	7000439400	99.7	0.03	97.91	93.99	44.77
G49	7346448000	7320934200	99.65	0.03	97.71	93.52	45.15
G5	7457526900	7433866500	99.68	0.03	97.93	93.94	44.5
G50	8511534300	8485086300	99.69	0.03	97.75	93.63	44.96
G51	7614701100	7590858900	99.69	0.03	97.68	93.45	44.67
G52	8240938200	8214800400	99.68	0.03	97.87	93.82	44.69
G53	7792633500	7769884800	99.71	0.03	97.8	93.75	44.5
G54	7059117900	7037695800	99.7	0.03	97.84	93.78	44.49
G55	7434384600	7410747900	99.68	0.03	97.81	93.73	44.59
G56	7474186800	7453667100	99.73	0.03	97.77	93.64	44.73
G57	6958501200	6939831300	99.73	0.03	97.91	93.97	44.72
G58	7412006700	7391403900	99.72	0.03	97.8	93.7	44.83
G59	7598783400	7576584300	99.71	0.03	97.66	93.39	44.48
G6	7361973900	7338232200	99.68	0.03	97.92	93.96	44.45
G60	7111453500	7090580100	99.71	0.03	97.84	93.66	44.41
G61	7376725800	7352469000	99.67	0.03	97.75	93.59	44.55
G62	7056217800	7034556300	99.69	0.03	97.84	93.75	44.31
G63	7302597600	7281221400	99.71	0.03	97.78	93.68	44.34
G64	7997196600	7972535100	99.69	0.03	97.96	94.03	44.29
G65	7347250500	7327257000	99.73	0.03	97.97	94.04	44.12
G66	7339804500	7316680500	99.68	0.03	97.86	93.88	44.36
G67	7818086700	7794709800	99.7	0.03	97.79	93.69	44.37
G68	7632229800	7610832000	99.72	0.03	97.88	93.85	44.73
G69	7492071000	7467965400	99.68	0.03	97.76	93.63	44.24
G7	7542989400	7520588400	99.7	0.03	97.87	93.85	44.48
G70	7335835800	7313295300	99.69	0.03	97.66	93.16	44.25
G71	7579719300	7558828200	99.72	0.03	97.66	93.41	44.5
G72	7424433600	7399524600	99.66	0.03	97.69	93.48	44.58
G73	7000208400	6980331000	99.72	0.03	97.8	93.66	44.39
G74	7322809800	7299286800	99.68	0.03	97.91	93.91	44.33
G75	8089690200	8065089000	99.7	0.03	97.97	94.07	44.36
G76	7407879900	7385820300	99.7	0.03	97.78	93.71	44.19
G77	7829281800	7807272900	99.72	0.03	97.86	93.81	43.97
G78	7662123000	7629327900	99.57	0.03	96.06	90.82	44.03
G79	7105707900	7084065000	99.7	0.03	98.03	94.19	44.28
G8	7776550500	7752253500	99.69	0.03	97.88	93.9	44.65
G80	7341390900	7321476000	99.73	0.03	98.03	94.17	44.23
G81	7641841800	7616709300	99.67	0.03	97.96	94.03	44.39
G82	7367959200	7345687500	99.7	0.03	97.95	94.02	44.27
G83	7642512900	7620461700	99.71	0.03	97.89	93.93	44.7
G84	7800908700	7776093900	99.68	0.03	97.73	93.57	44.28
G85	7166974800	7146512400	99.71	0.03	97.98	94.09	44.2
G86	7087776300	7066956600	99.71	0.03	97.84	93.72	43.96
G87	7532308200	7509360600	99.7	0.03	97.85	93.75	44.16
G88	9065775600	9035404800	99.66	0.03	98.06	94.28	44.42
G89	10266803700	10232286600	99.66	0.03	98.01	94.14	44.28
G9	7490290500	7465137000	99.66	0.03	97.84	93.76	44.65
G90	7627192200	7603749900	99.69	0.03	97.97	94.06	44.28
G91	7865503200	7842466200	99.71	0.03	98.03	94.17	44.2
G92	7279838700	7254525900	99.65	0.03	97.97	94.09	44.3
G93	7724169000	7701002400	99.7	0.03	97.96	94.06	44.2
G94	7195459800	7171578600	99.67	0.03	98	94.12	44.14
G95	7645780800	7624448100	99.72	0.03	97.96	94.05	44.18
G96	7650165300	7627716000	99.71	0.03	98.02	94.1	43.5
G97	7557159900	7536122400	99.72	0.03	97.88	93.88	43.76
G98	8497366800	8475041400	99.74	0.03	98.06	94.27	43.78
G99	7519699500	7497828600	99.71	0.03	98.03	94.18	43.7
P1	22907042100	22720475700	99.19	0.03	97.06	92.16	43.7
P2	23607727800	23442636600	99.3	0.03	96.98	91.88	43.81
