# Supplementary material for: Construction of ultra-high-density genetic linkage map of a sorghum-sudangrass hybrid using whole genome resequencing
Source: PLoS One. 2022 Nov 29;17(11):e0278153. doi: 10.1371/journal.pone.0278153 (PMC9707794; doi:10.1371/journal.pone.0278153)
Supplement: S2 Table — (XLS) [file pone.0278153.s004.xls]

## Sheet: BWA
S2 Table. Population resequencing and coverage statistics.
Sample	Clean_reads	mapped_reads	mapping_ratio(%)	Average_depth	Coverage_1X(%)	Coverage_4X(%)
G100	51181732	50585617	0.9884	9.98	0.9553	0.8336
G101	53326264	52243750	0.9797	10.13	0.9517	0.838
G102	47583366	47082904	0.9895	9.54	0.9455	0.8035
G103	46166302	45678386	0.9894	9.26	0.9389	0.8124
G104	55671922	54560181	0.98	11.29	0.9579	0.877
G105	50514096	49970600	0.9892	10.05	0.953	0.8265
G106	49552508	49018155	0.9892	9.86	0.9537	0.8267
G107	50817500	50286331	0.9895	9.92	0.9608	0.8343
G108	47054754	46574579	0.9898	9.37	0.952	0.8174
G109	46924654	46378778	0.9884	9.23	0.9484	0.8042
G10	49692298	48493252	0.9759	9.95	0.9408	0.8186
G110	49517074	48989805	0.9894	9.9	0.9374	0.8115
G111	52837480	52078581	0.9856	10.19	0.9414	0.8283
G112	56907148	56324778	0.9898	10.52	0.9584	0.8584
G113	48048404	47548256	0.9896	9.51	0.9518	0.8183
G114	48739080	48244097	0.9898	9.8	0.9414	0.8287
G115	46212166	45731461	0.9896	9.27	0.9556	0.8041
G116	57876416	57260488	0.9894	10.83	0.9518	0.8617
G117	50010206	49515057	0.9901	9.64	0.954	0.8194
G118	48436426	47920059	0.9893	9.43	0.9452	0.7952
G119	50662534	50134377	0.9896	10.09	0.9465	0.8213
G11	49277488	48758830	0.9895	9.93	0.9368	0.8249
G120	45876408	45397136	0.9896	9.12	0.9463	0.8012
G121	54724144	54140767	0.9893	10.08	0.9531	0.8383
G122	46976818	46486178	0.9896	9.19	0.9546	0.8054
G123	52829558	52219421	0.9885	9.89	0.9536	0.8372
G124	49597766	49058638	0.9891	9.66	0.9539	0.8222
G125	51467338	50915341	0.9893	9.82	0.9517	0.8333
G126	48614422	46176072	0.9498	9.21	0.9426	0.7843
G127	49500738	48958168	0.989	9.79	0.9464	0.8173
G128	54265152	53668946	0.989	10.01	0.9491	0.8232
G129	49712184	49074970	0.9872	10.76	0.9233	0.8378
G12	49620502	49085087	0.9892	10.14	0.9401	0.8251
G130	50867248	50273600	0.9883	10.63	0.9556	0.8584
G131	50764702	50108528	0.9871	10.56	0.9573	0.8553
G132	49758052	49130974	0.9874	10.43	0.945	0.8555
G133	49569744	48953607	0.9876	10.5	0.9383	0.8402
G134	49636872	48998656	0.9871	10.38	0.9438	0.84
G135	48907796	48331553	0.9882	10.28	0.9511	0.8458
G136	49644916	49084800	0.9887	10.17	0.9578	0.8491
G137	47267854	46692589	0.9878	9.9	0.9524	0.8365
G138	50739048	50089254	0.9872	10.52	0.9555	0.866
G139	51447908	50810779	0.9876	10.46	0.9514	0.853
G13	50109172	49567996	0.9892	9.96	0.9486	0.8267
G140	49355582	48810721	0.989	10.2	0.9533	0.836
G141	50382770	49764053	0.9877	10.44	0.9549	0.8594
G142	46041060	45455862	0.9873	9.67	0.9498	0.8332
G143	48863884	48233391	0.9871	10.05	0.9489	0.8349
G144	46872764	46289725	0.9876	10.08	0.9508	0.8336
G145	50300128	49684841	0.9878	10.48	0.9571	0.8598
G146	49752718	49098612	0.9869	10.42	0.9437	0.8419
G147	47442338	46817142	0.9868	9.8	0.9542	0.8293
G148	49210236	48559081	0.9868	10.31	0.9523	0.8482
G149	50285884	49661044	0.9876	10.5	0.9413	0.8466
G14	49697716	48295545	0.9718	9.78	0.9397	0.8233
G150	49972382	49420450	0.989	10.3	0.9591	0.8608
G15	49414906	48837042	0.9883	9.79	0.9567	0.8359
G16	48577690	47935492	0.9868	9.99	0.9395	0.8126
G17	51367554	47310064	0.921	9.77	0.9602	0.831
G18	46924002	46402273	0.9889	9.26	0.9363	0.7909
G19	53089632	52499783	0.9889	9.99	0.9555	0.8323
G1	49620438	48933097	0.9861	9.99	0.9502	0.8225
G20	49708616	49174187	0.9892	9.9	0.9583	0.8335
G21	46392388	45907255	0.9895	9.32	0.9494	0.7794
G22	48701822	48134903	0.9884	9.67	0.9365	0.7989
G23	51025704	50502291	0.9897	10.14	0.9428	0.8329
G24	50139416	49510046	0.9874	9.84	0.9415	0.8198
G25	49094158	48454172	0.987	9.82	0.9437	0.8077
G26	48595096	47340814	0.9742	9.76	0.9542	0.812
G27	46320018	45847790	0.9898	9.46	0.9406	0.8183
G28	50130870	49386296	0.9851	10.01	0.9367	0.813
G29	47420226	46914105	0.9893	9.53	0.9339	0.7948
G2	48781070	48273687	0.9896	9.93	0.9521	0.8204
G30	51041638	50489324	0.9892	10.07	0.9526	0.8265
G31	49700872	49127386	0.9885	9.85	0.9512	0.8211
G32	49945036	49442144	0.9899	9.96	0.9539	0.8263
G33	48345764	47798448	0.9887	10.18	0.9267	0.8028
G34	45792410	45299043	0.9892	9.39	0.9326	0.7808
G35	46485900	46021350	0.99	9.36	0.9422	0.7948
G36	51384032	47313070	0.9208	9.59	0.9401	0.8109
G37	49225906	48592927	0.9871	9.77	0.9449	0.8167
G38	49830214	48838093	0.9801	10.06	0.9536	0.8329
G39	50447168	49901696	0.9892	9.87	0.9509	0.8317
G3	47354236	46465855	0.9812	9.38	0.9473	0.7961
G40	84152338	82315401	0.9782	16.07	0.9606	0.9243
G41	50104924	49559299	0.9891	9.88	0.9392	0.8108
G42	45792540	45248627	0.9881	9.21	0.9454	0.7948
G43	51689126	51124087	0.9891	10.14	0.949	0.8359
G44	47271248	46744681	0.9889	9.49	0.9433	0.7929
G45	49553202	48981383	0.9885	10.03	0.9478	0.8208
G46	50094308	49575577	0.9896	9.88	0.9452	0.824
G47	53360036	52795273	0.9894	9.82	0.9491	0.8357
G48	46669596	46173450	0.9894	9.42	0.9332	0.7856
G49	48806228	48274363	0.9891	9.92	0.9326	0.804
G4	53218420	52637242	0.9891	10.23	0.9453	0.8312
G50	56567242	55790833	0.9863	10.48	0.9518	0.838
G51	50605726	50033790	0.9887	9.86	0.9586	0.836
G52	54765336	54184270	0.9894	10.38	0.9536	0.8431
G53	51799232	51194470	0.9883	9.92	0.9527	0.8418
G54	46917972	46426420	0.9895	9.56	0.941	0.8058
G55	49404986	48826455	0.9883	10.08	0.9269	0.815
G56	49691114	49150324	0.9891	9.7	0.9451	0.8212
G57	46265542	45777343	0.9894	8.99	0.9526	0.7875
G58	49276026	48711599	0.9885	9.74	0.9453	0.8114
G59	50510562	49961029	0.9891	10.13	0.9335	0.8115
G5	49559110	49043873	0.9896	9.79	0.9507	0.8366
G60	47270534	46786231	0.9898	9.64	0.942	0.8048
G61	49016460	48516291	0.9898	9.91	0.9489	0.8168
G62	46897042	46401663	0.9894	9.55	0.9479	0.8
G63	48541476	47765731	0.984	9.65	0.9463	0.8133
G64	53150234	52616631	0.99	10.2	0.9553	0.8556
G65	48848380	48313385	0.989	9.66	0.9476	0.823
G66	48777870	48219112	0.9885	9.47	0.954	0.8068
G67	51964732	51406915	0.9893	10.04	0.9551	0.8308
G68	50738880	49661193	0.9788	10.13	0.948	0.8266
G69	49786436	49234328	0.9889	9.86	0.952	0.8151
G6	48921548	48411198	0.9896	10.13	0.9331	0.8214
G70	48755302	48222599	0.9891	9.97	0.949	0.8152
G71	50392188	49794913	0.9881	10	0.9524	0.8295
G72	49330164	48577195	0.9847	9.39	0.9507	0.8118
G73	46535540	46016299	0.9888	9.46	0.9528	0.8069
G74	48661912	48189891	0.9903	9.79	0.9581	0.8305
G75	53767260	53170323	0.9889	10.4	0.9491	0.8448
G76	49238802	48703514	0.9891	9.76	0.9321	0.8052
G77	52048486	51482278	0.9891	10.02	0.945	0.8236
G78	50862186	49966560	0.9824	10.66	0.9562	0.8615
G79	47227100	46727304	0.9894	9.57	0.9423	0.8026
G7	50137256	49605843	0.9894	9.98	0.9548	0.8377
G80	48809840	48284685	0.9892	9.96	0.9543	0.8239
G81	50778062	50256754	0.9897	9.81	0.9592	0.8354
G82	48971250	48463260	0.9896	9.84	0.9452	0.8156
G83	50803078	45496095	0.8955	9.6	0.931	0.7953
G84	51840626	51301446	0.9896	9.98	0.9593	0.8483
G85	47643416	47153648	0.9897	9.67	0.9427	0.8164
G86	47113044	46622408	0.9896	9.57	0.9497	0.7943
G87	50062404	49516067	0.9891	10.03	0.9486	0.8297
G88	60236032	59645643	0.9902	11.35	0.9407	0.8588
G89	68215244	67511077	0.9897	12.04	0.9482	0.8864
G8	51681690	51075885	0.9883	10.17	0.9506	0.8375
G90	50691666	50173205	0.9898	10.01	0.9522	0.8249
G91	52283108	51713128	0.9891	10.22	0.9433	0.8254
G92	48363506	47343536	0.9789	9.63	0.9291	0.8027
G93	51340016	50680867	0.9872	10.21	0.951	0.8347
G94	47810524	47343386	0.9902	9.42	0.9527	0.8151
G95	50829654	49580538	0.9754	9.96	0.9474	0.8326
G96	50851440	48373747	0.9513	9.46	0.9497	0.8164
G97	50240816	49689029	0.989	10.02	0.9539	0.8392
G98	56500276	55873286	0.9889	10.5	0.9504	0.8581
G99	49985524	49423317	0.9888	9.89	0.9501	0.8186
G9	49767580	49233440	0.9893	10.01	0.9435	0.8253
P1	151469838	149574247	0.9875	28.77	0.9705	0.9507
P2	156284244	154407070	0.988	29.71	0.9704	0.9512
