# Supplementary material for: Construction of ultra-high-density genetic linkage map of a sorghum-sudangrass hybrid using whole genome resequencing
Source: PLoS One. 2022 Nov 29;17(11):e0278153. doi: 10.1371/journal.pone.0278153 (PMC9707794; doi:10.1371/journal.pone.0278153)
Supplement: S3 Table — (XLS) [file pone.0278153.s005.xls]

## Sheet: SNP
S3 Table. Statistics of parental SNP detection results.
Sample	Total Number	Hom	Het
P1	5365314	1283297	4082017
P2	5199747	1402390	3797357
G1	3434094	576271	2857823
G10	2890024	742990	2147034
G100	3700448	549852	3150596
G101	3727742	631230	3096512
G102	3186872	570272	2616600
G103	2226100	683370	1542730
G104	4058978	802149	3256829
G105	3601843	588046	3013797
G106	3560678	550652	3010026
G107	3806907	445587	3361320
G108	3078900	493245	2585655
G109	3008005	498868	2509137
G11	2664081	831826	1832255
G110	3211228	685342	2525886
G111	3598705	788694	2810011
G112	3489290	610355	2878935
G113	3375532	556745	2818787
G114	2787866	779682	2008184
G115	3521884	443965	3077919
G116	3377717	778393	2599324
G117	3056320	492263	2564057
G118	3270797	450497	2820300
G119	3503405	591129	2912276
G12	3318625	710407	2608218
G120	2811816	510717	2301099
G121	3437323	624272	2813051
G122	3043988	437051	2606937
G123	3357911	573615	2784296
G124	3313298	532418	2780880
G125	3041478	561514	2479964
G126	2971683	494316	2477367
G127	3335669	565881	2769788
G128	3507339	588283	2919056
G129	2623457	1173369	1450088
G13	3201658	663931	2537727
G130	3584712	671496	2913216
G131	3850262	627072	3223190
G132	3066375	854204	2212171
G133	2996505	819277	2177228
G134	3217783	781106	2436677
G135	3413639	700777	2712862
G136	3707796	548276	3159520
G137	3473519	590720	2882799
G138	3552293	688270	2864023
G139	3513711	698184	2815527
G14	2706555	711026	1995529
G140	3836353	583764	3252589
G141	3406378	677686	2728692
G142	3070669	568322	2502347
G143	3351613	616176	2735437
G144	3517514	609677	2907837
G145	3797066	676756	3120310
G146	3210845	742844	2468001
G147	3505584	523041	2982543
G148	3467013	641906	2825107
G149	3251644	900628	2351016
G15	3380466	557141	2823325
G150	3642246	582415	3059831
G16	3054408	713553	2340855
G17	3456885	473693	2983192
G18	2290706	628047	1662659
G19	3575564	595396	2980168
G2	3549667	555505	2994162
G20	3630441	529192	3101249
G21	3101327	423043	2678284
G22	2756392	690678	2065714
G23	2929637	800269	2129368
G24	2344435	689860	1654575
G25	3194351	603544	2590807
G26	3434985	477959	2957026
G27	2109037	637840	1471197
G28	2955683	780103	2175580
G29	2588928	651830	1937098
G3	3202209	480836	2721373
G30	3506882	559874	2947008
G31	3365759	561072	2804687
G32	3135009	518055	2616954
G33	2477226	822904	1654322
G34	2622165	627706	1994459
G35	2311445	559546	1751899
G36	2777798	665490	2112308
G37	2749788	611486	2138302
G38	3298879	549891	2748988
G39	2991572	587026	2404546
G4	3320793	699413	2621380
G40	4129592	1168752	2960840
G41	2852048	702325	2149723
G42	2698738	464586	2234152
G43	3207435	646531	2560904
G44	3038349	583281	2455068
G45	3675293	644696	3030597
G46	3029093	725171	2303922
G47	2600785	655003	1945782
G48	2535426	651539	1883887
G49	2771951	724029	2047922
G5	3265051	610990	2654061
G50	3629550	642073	2987477
G51	3392589	499509	2893080
G52	3391659	587698	2803961
G53	3242291	581382	2660909
G54	3184501	597219	2587282
G55	2488562	872339	1616223
G56	3143774	635791	2507983
G57	3054234	391753	2662481
G58	3237046	561574	2675472
G59	2792748	741510	2051238
G6	2693788	849099	1844689
G60	2832608	634939	2197669
G61	3268860	540002	2728858
G62	3179876	503313	2676563
G63	3194857	603598	2591259
G64	3209470	605593	2603877
G65	3187437	591214	2596223
G66	3160559	443309	2717250
G67	3537913	562828	2975085
G68	3729258	630154	3099104
G69	3183758	515209	2668549
G7	3348025	593342	2754683
G70	3161568	550068	2611500
G71	3310495	572868	2737627
G72	3022594	473433	2549161
G73	3346580	480383	2866197
G74	3189503	439522	2749981
G75	3577361	710593	2866768
G76	2336619	805240	1531379
G77	3207940	627884	2580056
G78	3338053	629441	2708612
G79	2765228	629974	2135254
G8	3422236	653581	2768655
G80	3592161	533289	3058872
G81	3281918	438223	2843695
G82	3300262	627794	2672468
G83	2523860	730843	1793017
G84	3119977	503799	2616178
G85	2760123	642024	2118099
G86	3197235	455124	2742111
G87	3427654	662005	2765649
G88	3237531	1069739	2167792
G89	2886559	1037504	1849055
G9	3027337	709375	2317962
G90	3405589	551461	2854128
G91	3592644	701321	2891323
G92	2480661	770640	1710021
G93	3456768	605816	2850952
G94	3069202	484805	2584397
G95	3096562	698434	2398128
G96	3217130	554225	2662905
G97	3596902	582146	3014756
G98	3208680	732155	2476525
G99	3275555	556019	2719536
