# Supplementary material for: Construction of ultra-high-density genetic linkage map of a sorghum-sudangrass hybrid using whole genome resequencing
Source: PLoS One. 2022 Nov 29;17(11):e0278153. doi: 10.1371/journal.pone.0278153 (PMC9707794; doi:10.1371/journal.pone.0278153)
Supplement: S6 Table — (XLS) [file pone.0278153.s008.xls]

## Sheet: 2=1marker.rename
S6 Table. High density genetic map of sorghum-sudangrass hybrid.
LG	marker ID	Genetic position	Chrom	Scaffold Position	G1	G10	G100	G101	G102	G103	G104	G105	G106	G107	G108	G109	G11	G110	G111	G112	G113	G114	G115	G116	G117	G118	G119	G12	G120	G121	G122	G123	G124	G125	G126	G127	G128	G129	G13	G130	G131	G132	G133	G134	G135	G136	G137	G138	G139
lg1	mk1	0	NC_012870.2	9006226	h	h	h	h	h	-	h	h	b	h	b	h	b	h	h	h	h	-	h	b	h	a	b	-	h	b	h	h	-	h	h	a	h	a	h	a	h	-	h	a	h	h	h	b	-
lg1	mk2	0	NC_012870.2	9006299	h	h	h	h	h	b	h	h	b	h	b	h	b	h	h	h	h	b	h	b	h	-	b	-	h	-	h	h	-	h	h	a	h	a	h	-	h	h	h	a	h	h	h	b	-
lg1	mk3	0	NC_012870.2	9006326	h	h	b	h	h	b	h	h	-	h	b	h	b	h	h	-	h	b	h	b	h	-	b	-	h	-	-	h	-	h	h	a	h	a	-	a	h	h	h	a	h	h	h	b	-
lg1	mk4	0.67	NC_012870.2	9006087	h	h	h	h	h	b	-	h	-	h	b	h	-	h	h	h	h	b	h	b	h	-	-	a	h	b	h	h	-	h	h	a	-	-	h	a	h	h	h	-	h	h	h	b	a
lg1	mk5	0.67	NC_012870.2	9006001	h	h	h	h	h	b	h	h	b	h	b	h	b	h	h	h	h	b	h	b	h	a	b	a	h	-	h	h	a	h	h	a	h	a	h	a	h	h	h	a	h	h	h	b	a
lg1	mk6	1.34	NC_012870.2	11201698	b	-	b	h	b	b	a	a	b	h	-	h	-	h	h	h	h	a	h	b	h	-	b	-	a	-	-	a	h	b	h	h	a	a	h	a	h	h	h	-	h	h	h	h	-
lg1	mk7	1.34	NC_012870.2	9006036	h	h	h	h	h	b	h	h	b	h	b	h	b	h	h	h	h	b	h	b	h	-	h	a	h	b	h	h	-	h	h	a	h	a	h	a	h	h	h	a	h	h	-	b	a
lg1	mk8	1.34	NC_012870.2	9006169	h	h	h	h	h	b	h	h	-	h	b	h	b	h	h	h	h	b	h	b	h	a	b	-	h	b	h	-	-	h	h	a	h	a	h	a	h	h	h	a	h	h	h	b	-
lg1	mk9	1.34	NC_012870.2	9006041	h	h	h	h	h	b	h	h	b	h	b	h	b	h	h	h	h	b	h	b	h	-	-	a	h	b	h	h	-	h	h	a	h	a	h	a	h	h	h	a	h	h	-	b	a
lg1	mk10	1.34	NC_012870.2	9006183	h	h	h	h	h	b	h	h	b	h	b	h	b	h	h	h	h	b	h	b	h	-	b	-	h	b	h	h	-	h	h	a	h	a	h	a	h	h	-	a	h	h	h	b	-
lg1	mk11	1.34	NC_012870.2	9006189	h	h	h	h	h	b	h	h	b	h	b	h	b	h	h	h	h	b	h	b	h	-	b	-	h	b	h	h	-	h	h	a	h	a	h	a	h	h	h	a	h	h	h	b	a
lg1	mk12	1.34	NC_012870.2	9006174	h	h	h	h	h	b	-	h	b	h	b	h	b	h	h	h	h	b	h	b	h	a	b	-	h	b	h	h	-	h	h	a	h	a	h	a	h	h	h	a	h	h	h	b	-
lg1	mk13	4.79	NC_012870.2	72210066	h	b	-	h	a	-	h	h	h	h	a	-	a	h	b	h	h	b	h	b	h	-	h	h	b	b	b	h	h	h	h	-	a	-	h	b	b	b	-	-	h	h	h	b	-
lg1	mk14	4.79	NC_012870.2	11198504	-	-	b	h	b	b	a	a	b	h	h	h	a	h	h	h	h	a	h	b	h	-	b	h	-	h	a	a	h	-	h	h	-	-	h	-	h	h	h	-	h	-	h	h	a
lg1	mk15	6.14	NC_012870.2	10800244	b	h	h	h	-	h	h	h	h	h	h	b	b	h	h	h	-	-	h	-	h	a	b	b	-	b	h	h	h	h	a	a	h	a	h	a	h	h	h	-	a	h	h	b	a
lg1	mk16	6.81	NC_012870.2	10799214	h	h	h	h	b	h	h	h	h	h	h	-	b	h	h	h	b	b	-	h	h	a	b	b	-	h	h	h	h	h	h	a	h	a	h	a	h	h	-	-	a	a	h	b	a
lg1	mk17	9.55	NC_012870.2	1353343	a	a	-	b	h	-	h	h	a	h	h	h	h	-	h	h	-	b	h	h	-	h	b	a	h	-	h	b	h	-	h	h	b	-	a	a	h	-	b	-	-	h	h	h	a
lg1	mk18	13	NC_012870.2	74124121	b	a	b	h	b	-	h	h	-	h	b	h	b	b	b	h	h	a	-	h	h	h	-	h	b	h	a	h	-	h	-	h	h	b	h	b	-	-	-	h	h	h	b	a	a
lg1	mk19	15.05	NC_012870.2	74294063	b	a	b	h	h	b	h	h	h	h	h	h	b	b	h	h	h	-	a	b	h	h	-	h	b	h	h	b	-	h	h	-	h	b	-	b	h	a	a	h	h	h	h	-	a
lg1	mk20	15.72	NC_012870.2	74446320	h	-	b	a	b	b	h	h	h	h	-	h	-	-	h	h	h	h	-	h	h	h	a	h	h	h	-	b	-	h	h	h	b	b	h	h	h	-	a	h	b	h	h	a	a
lg1	mk21	15.72	NC_012870.2	74442469	h	a	-	-	b	-	h	h	h	h	h	h	-	-	h	h	h	h	a	h	h	h	-	h	a	h	a	b	-	h	h	h	-	b	h	h	h	a	a	h	h	h	h	a	-
lg1	mk22	15.72	NC_012870.2	74444366	h	a	b	-	-	b	h	h	h	h	h	h	-	b	h	h	h	h	-	h	h	h	a	h	h	h	-	b	-	h	h	h	-	b	h	h	h	-	a	h	h	h	-	a	a
lg1	mk23	15.72	NC_012870.2	74444999	h	a	b	a	-	b	h	h	h	h	h	h	-	-	h	h	-	h	a	h	h	h	a	h	h	h	a	b	a	-	h	h	-	b	h	h	h	a	a	h	h	-	h	a	a
lg1	mk24	16.39	NC_012870.2	74449338	h	a	-	-	h	-	h	h	h	h	h	h	b	h	h	h	h	h	a	h	h	h	a	h	h	h	h	b	a	h	h	h	b	a	h	a	h	a	a	h	b	h	h	a	a
lg1	mk25	17.06	NC_012870.2	71420676	h	b	h	h	a	-	b	b	h	a	h	a	-	-	h	h	a	-	a	h	h	-	b	h	a	h	h	h	h	h	h	-	h	a	a	h	h	b	b	b	h	-	-	-	b
lg1	mk26	18.41	NC_012870.2	77963641	h	a	a	h	h	b	h	h	h	h	-	h	a	h	h	h	a	h	a	h	b	h	a	h	h	h	-	h	-	h	h	h	a	b	h	h	h	a	h	-	h	b	a	h	-
lg1	mk27	19.76	NC_012870.2	75031144	h	a	h	-	h	b	h	h	b	h	h	h	b	h	h	a	h	a	h	h	h	b	a	-	-	h	h	b	h	-	h	b	h	-	h	h	-	a	-	-	b	h	h	-	-
lg1	mk28	19.76	NC_012870.2	76017760	a	-	-	h	b	b	h	-	h	h	h	h	-	-	-	-	h	b	h	b	h	b	a	b	h	b	-	-	b	h	h	h	b	b	h	h	h	-	-	b	b	h	h	b	a
lg1	mk29	21.11	NC_012870.2	76502596	b	a	h	h	h	b	h	h	h	-	a	-	a	h	h	h	a	-	-	h	-	b	a	h	-	-	-	b	b	h	-	h	b	b	-	h	h	a	h	b	h	-	-	-	a
lg1	mk30	21.11	NC_012870.2	77831791	-	-	h	-	-	b	h	h	h	h	a	-	h	h	h	b	a	h	a	h	-	b	a	-	a	b	h	-	a	h	a	a	h	b	-	b	h	a	h	-	a	b	h	b	h
lg1	mk31	21.11	NC_012870.2	77831865	b	a	h	-	a	-	h	h	h	h	a	b	h	h	h	b	a	h	a	h	b	b	a	h	a	b	-	b	a	h	a	a	h	-	-	b	h	a	h	a	-	-	h	b	h
lg1	mk32	21.11	NC_012870.2	77971665	h	a	h	b	h	b	h	h	h	h	a	h	a	h	-	b	a	h	-	h	h	b	-	h	h	b	h	b	a	h	h	h	h	-	b	b	h	a	h	b	h	b	h	b	h
lg1	mk33	22.46	NC_012870.2	77563758	-	a	b	h	h	b	h	-	h	h	h	a	-	h	h	a	a	h	a	b	h	h	a	b	h	h	a	h	-	a	-	h	h	b	h	h	b	a	h	-	h	h	a	h	-
lg1	mk34	23.14	NC_012870.2	77564171	a	a	b	h	b	b	h	h	h	h	h	a	a	h	h	a	a	h	h	b	h	-	a	b	h	h	a	h	h	a	b	h	h	b	-	h	-	a	h	a	h	h	-	h	a
lg1	mk35	23.14	NC_012870.2	77392417	-	-	b	-	b	-	-	a	a	-	h	-	a	-	a	-	a	h	h	b	-	-	a	h	h	b	h	h	h	a	-	b	h	-	a	-	b	a	a	-	h	h	-	-	a
lg1	mk36	23.14	NC_012870.2	76810414	h	-	h	h	h	b	a	a	a	h	h	-	b	h	a	h	h	-	h	b	a	-	a	b	h	a	a	a	h	-	h	a	-	a	b	-	b	a	a	a	a	h	h	b	a
lg1	mk37	23.81	NC_012870.2	77399627	a	a	b	b	-	b	a	a	a	h	h	h	a	-	a	a	a	h	h	b	-	h	a	-	h	b	h	h	h	a	-	b	h	a	h	a	b	a	-	a	h	-	a	h	a
lg1	mk38	24.48	NC_012870.2	76655808	-	a	h	b	b	b	h	h	h	-	h	h	-	b	h	-	h	b	h	b	h	h	-	b	h	-	h	-	h	h	-	h	h	-	-	h	h	-	h	b	a	b	a	-	-
lg1	mk39	25.15	NC_012870.2	76627537	h	a	h	b	-	b	h	h	h	h	h	h	-	b	h	h	h	h	b	b	h	h	-	b	h	b	h	b	b	h	b	h	h	-	b	h	h	a	h	-	a	b	h	b	-
lg1	mk40	25.82	NC_012870.2	12924371	h	a	h	h	a	h	h	h	-	a	a	h	h	a	a	h	h	h	-	h	b	a	-	b	-	h	h	a	a	h	h	h	h	a	a	a	b	b	h	-	h	h	h	h	a
lg1	mk41	27.17	NC_012870.2	76914114	h	a	b	h	h	a	h	h	a	-	h	a	b	b	h	h	h	b	h	b	h	h	-	h	h	a	h	b	h	-	b	-	h	b	h	h	-	a	h	-	h	a	-	h	a
lg1	mk42	27.17	NC_012870.2	76708232	h	a	h	h	b	-	h	h	h	h	h	h	-	b	h	h	h	b	b	b	h	-	a	-	h	h	-	h	b	h	h	h	b	b	-	h	b	-	h	b	h	b	h	-	a
lg1	mk43	27.17	NC_012870.2	76535371	h	a	h	h	h	b	h	h	h	h	-	h	-	h	-	h	a	h	b	h	h	-	a	h	a	h	a	h	b	h	a	h	-	b	b	h	-	-	h	-	h	b	h	b	-
lg1	mk44	28.52	NC_012870.2	76850469	h	a	h	h	b	-	h	h	a	h	h	h	-	b	h	h	h	b	-	b	h	b	a	b	h	h	-	h	-	a	h	h	b	-	h	h	b	a	h	a	h	b	h	b	-
lg1	mk45	28.52	NC_012870.2	76850395	h	a	h	h	b	-	h	h	a	h	h	h	-	-	h	h	h	-	b	b	h	b	a	b	h	h	-	h	-	a	h	h	b	b	h	h	-	a	h	-	h	b	h	b	-
lg1	mk46	28.52	NC_012870.2	76850457	h	a	h	h	b	-	h	h	a	h	h	h	-	b	h	h	h	b	-	b	h	b	a	b	h	h	-	h	-	a	h	h	b	-	h	h	b	a	h	-	h	b	h	b	-
lg1	mk47	28.52	NC_012870.2	76850463	h	a	h	h	b	-	h	h	a	h	h	-	-	b	h	h	h	b	-	b	h	b	a	b	h	-	-	h	-	a	h	h	b	-	h	h	b	a	h	a	h	b	h	b	-
lg1	mk48	28.52	NC_012870.2	76880142	h	-	h	h	h	a	a	-	a	h	h	h	b	h	a	h	h	b	h	-	-	-	a	b	h	h	a	a	h	-	h	h	-	a	h	a	b	a	-	-	b	-	b	-	a
lg1	mk49	28.52	NC_012870.2	76880145	h	a	h	h	h	a	a	-	a	h	h	h	b	h	a	h	h	b	h	-	-	-	a	-	h	h	a	a	h	a	h	h	b	a	h	a	b	a	-	-	b	-	b	-	a
lg1	mk50	28.52	NC_012870.2	76865533	h	-	h	h	b	b	a	a	a	-	h	h	-	h	a	h	-	-	b	b	a	-	-	b	h	h	-	a	b	-	h	h	b	a	h	a	-	a	a	a	-	b	b	b	-
lg1	mk51	28.52	NC_012870.2	76850533	h	-	b	h	b	-	h	h	a	h	h	h	b	b	h	h	h	-	b	b	h	b	a	-	h	h	-	h	b	a	h	h	b	b	h	h	b	a	h	a	h	b	h	b	a
lg1	mk52	28.52	NC_012870.2	77653473	h	-	-	h	h	-	h	h	h	b	h	h	h	h	h	h	a	h	-	b	h	b	a	h	h	h	-	b	a	a	h	-	b	b	b	b	h	a	h	a	b	h	-	h	a
lg1	mk53	29.19	NC_012870.2	77087406	h	a	-	h	-	b	h	h	h	-	b	h	a	h	h	h	a	b	-	b	h	-	a	b	h	-	-	h	b	a	h	h	b	-	b	h	b	-	h	-	b	b	-	-	a
lg1	mk54	29.19	NC_012870.2	77668968	-	a	b	-	h	-	h	h	-	h	h	h	h	h	-	-	a	h	a	b	h	-	a	b	h	h	h	b	a	-	h	b	-	b	h	h	h	a	h	a	b	b	a	h	a
lg1	mk55	29.19	NC_012870.2	77744965	-	a	b	h	h	b	h	h	h	h	-	h	h	h	h	a	-	h	-	b	h	b	a	-	b	h	h	b	a	a	-	b	b	b	h	h	h	a	h	-	b	h	a	a	h
lg1	mk56	29.87	NC_012870.2	77750646	a	-	b	h	-	b	h	h	h	h	h	h	h	h	h	a	-	h	a	b	h	-	-	h	b	h	h	-	-	-	-	b	b	-	h	h	h	a	h	a	b	h	a	a	h
lg1	mk57	29.87	NC_012870.2	77750710	a	-	b	h	h	-	h	h	h	h	h	h	h	h	h	a	a	h	a	b	h	-	-	h	b	h	h	-	a	a	-	b	b	b	h	-	h	a	h	a	b	h	a	a	h
lg1	mk58	30.54	NC_012870.2	77782180	-	a	b	b	-	-	h	h	h	h	-	h	h	h	h	a	a	h	-	b	h	b	-	b	b	h	h	b	a	a	h	b	b	b	h	h	h	-	h	a	h	b	a	h	h
lg1	mk59	31.21	NC_012870.2	78496815	-	a	b	-	h	b	h	h	b	h	a	h	-	b	-	h	a	h	-	a	h	-	b	h	a	h	h	-	-	a	h	a	h	b	h	-	-	a	h	a	h	h	h	-	h
lg1	mk60	34.66	NC_012870.2	58988458	h	h	h	h	h	-	h	h	h	h	h	b	-	b	a	a	a	b	h	h	-	-	b	h	h	b	h	-	h	a	-	h	b	b	-	h	-	-	-	-	h	h	h	-	b
lg1	mk61	34.66	NC_012870.2	58988455	h	h	h	h	h	-	h	h	h	h	h	b	-	b	a	a	a	b	h	h	-	-	b	h	h	b	h	-	h	a	-	h	b	b	-	h	-	-	-	-	h	h	h	-	b
lg1	mk62	37.4	NC_012870.2	60569845	b	-	-	h	h	b	h	h	b	h	h	a	b	h	h	h	-	-	b	h	h	-	h	h	h	b	h	h	h	a	b	h	b	-	h	h	-	-	a	a	b	h	-	h	-
lg1	mk63	42.3	NC_012870.2	26672810	-	b	h	b	h	b	b	-	b	h	h	a	b	b	a	h	h	b	a	h	h	h	-	a	b	h	h	b	h	h	-	b	h	b	b	h	b	b	h	-	h	h	a	h	a
lg1	mk64	42.97	NC_012870.2	26672873	b	b	h	b	h	b	b	-	b	h	h	a	-	b	a	h	h	b	a	h	h	h	b	a	-	h	h	-	h	h	h	-	h	b	b	h	b	b	h	b	h	-	a	h	-
lg1	mk65	42.97	NC_012870.2	26525727	b	b	h	b	h	-	b	-	-	h	h	a	-	-	-	h	h	-	-	h	h	h	-	a	b	h	h	b	h	h	h	-	h	b	b	h	b	-	h	b	h	h	a	h	a
lg1	mk66	42.97	NC_012870.2	26546155	b	b	h	-	h	b	b	b	b	h	h	-	b	-	a	h	h	b	a	h	h	h	b	a	b	h	h	b	h	h	h	b	h	b	-	h	b	-	h	b	h	-	a	h	a
lg1	mk67	42.97	NC_012870.2	26522784	b	b	h	b	h	b	b	-	b	h	h	a	b	b	a	h	h	-	a	h	h	h	b	a	-	h	h	b	h	h	h	b	h	b	-	h	b	b	h	b	h	h	a	h	-
lg1	mk68	42.97	NC_012870.2	26525728	h	-	h	b	h	-	b	-	-	h	h	a	-	-	a	h	-	-	-	h	h	h	-	a	b	h	h	b	h	h	h	-	h	b	b	h	b	-	h	b	h	h	a	h	a
lg1	mk69	42.97	NC_012870.2	26688564	b	b	-	b	h	-	b	b	b	h	h	-	b	b	-	h	h	b	a	h	h	h	b	a	-	h	h	b	h	h	h	-	h	b	b	h	-	b	h	-	h	h	a	h	-
lg1	mk70	42.97	NC_012870.2	26522788	b	b	h	b	h	b	b	-	b	h	h	a	b	b	a	h	h	-	a	h	h	h	b	a	-	h	h	b	h	h	h	b	h	b	-	h	b	b	h	b	h	h	a	h	-
lg1	mk71	42.97	NC_012870.2	26525617	b	b	h	b	h	b	b	-	b	h	h	a	b	-	a	h	h	b	a	h	h	h	-	a	-	h	h	b	h	h	h	b	h	b	b	h	-	b	h	b	h	h	a	h	a
lg1	mk72	42.97	NC_012870.2	26525687	b	b	h	b	h	b	b	-	-	h	h	a	b	-	a	h	-	b	-	h	-	h	-	a	-	h	h	b	h	h	h	b	h	b	b	h	-	b	h	b	h	h	-	h	a
lg1	mk73	42.97	NC_012870.2	26516154	b	b	h	-	h	-	b	b	b	h	h	a	b	b	a	h	h	b	-	h	h	h	b	-	-	h	h	b	h	h	h	-	-	b	b	h	-	b	h	-	h	h	-	h	a
lg1	mk74	42.97	NC_012870.2	26766985	b	b	h	b	h	-	b	b	b	h	h	a	b	-	a	h	h	b	-	h	h	h	-	a	b	h	h	-	h	h	h	b	h	-	b	h	b	b	h	b	h	h	-	-	a
lg1	mk75	42.97	NC_012870.2	26672833	-	b	h	b	h	b	b	-	b	h	h	a	-	b	a	h	h	b	a	h	h	h	b	a	b	h	h	-	h	h	h	b	h	b	b	h	b	b	h	-	-	h	a	h	a
lg1	mk76	42.97	NC_012870.2	26672930	-	b	h	b	h	b	b	b	b	h	h	a	-	b	-	h	h	b	a	h	h	-	b	a	b	h	h	b	h	-	h	b	h	b	b	-	b	-	h	b	h	-	a	h	a
lg1	mk77	42.97	NC_012870.2	26766983	b	b	h	b	h	-	b	b	b	h	h	a	b	-	a	h	h	b	-	h	h	h	-	a	b	h	h	-	h	h	h	b	h	b	b	h	b	b	h	b	h	h	-	-	a
lg1	mk78	42.97	NC_012870.2	26525694	b	b	h	b	h	b	b	-	-	h	h	a	b	-	a	h	h	-	-	h	-	h	-	a	-	h	h	b	h	h	h	b	h	b	b	h	-	b	h	b	h	h	a	h	a
lg1	mk79	43.64	NC_012870.2	26969295	b	b	-	-	h	b	-	b	b	a	h	-	-	-	-	h	h	b	-	h	h	h	-	a	-	h	h	b	h	h	h	b	h	b	b	h	-	b	h	b	h	h	a	h	a
lg1	mk80	43.64	NC_012870.2	26949015	b	b	h	b	h	-	b	b	b	h	h	a	b	b	a	h	h	b	a	h	h	h	b	a	b	h	h	b	h	h	-	b	h	b	b	h	b	b	h	b	-	-	-	h	a
lg1	mk81	45.68	NC_012870.2	16661466	h	-	b	b	-	h	-	-	h	h	h	h	h	a	a	h	h	h	h	h	-	a	a	b	-	b	-	b	a	h	h	h	h	a	h	h	a	a	-	b	b	h	h	h	b
lg1	mk82	47.72	NC_012870.2	10888210	h	h	-	h	b	h	h	h	b	a	-	h	b	h	h	h	-	b	h	b	a	a	b	b	-	b	h	h	h	h	-	h	h	a	h	h	-	h	h	b	a	h	h	h	h
lg1	mk83	49.76	NC_012870.2	57318912	h	-	h	a	b	-	b	b	h	h	h	h	b	-	h	a	h	b	h	a	b	h	-	h	b	b	h	h	b	-	h	b	h	b	b	-	b	-	h	-	h	b	-	a	h
lg1	mk84	51.8	NC_012870.2	59159033	h	a	h	a	h	a	h	h	-	h	h	a	b	h	a	a	a	a	h	a	h	h	h	a	-	h	h	h	h	-	b	-	h	b	h	a	h	a	h	a	h	-	h	h	-
lg1	mk85	53.16	NC_012870.2	78395300	h	-	b	b	h	b	h	h	h	h	a	h	a	h	h	b	a	h	a	a	h	-	h	h	-	b	h	b	a	h	h	h	-	b	b	b	b	a	h	a	h	b	-	-	h
lg1	mk86	56.6	NC_012870.2	74127232	h	-	a	a	h	a	h	h	h	h	b	a	-	-	b	a	h	a	-	h	h	-	h	h	b	h	a	h	a	h	a	h	-	b	h	b	h	-	a	h	-	h	-	-	-
lg1	mk87	60.05	NC_012870.2	71428284	-	-	h	h	a	a	b	b	h	a	-	-	b	a	h	h	a	-	-	h	h	b	b	h	a	h	h	h	h	-	h	-	h	a	-	h	h	-	-	b	h	h	a	-	b
lg1	mk88	64.22	NC_012870.2	48862284	-	b	h	h	h	b	h	h	b	-	b	a	a	b	h	h	b	b	-	h	a	h	h	a	b	h	h	-	h	-	h	b	a	b	b	h	h	b	-	b	h	b	h	h	b
lg1	mk89	64.22	NC_012870.2	48862280	-	b	h	h	h	-	h	h	b	-	b	a	a	b	h	h	b	b	-	h	a	h	h	a	b	h	h	-	h	-	h	b	a	b	b	h	h	b	-	b	h	b	h	h	b
lg1	mk90	64.22	NC_012870.2	48965667	b	b	h	h	h	b	h	h	-	-	b	-	a	b	h	h	b	b	a	h	a	h	h	a	-	h	h	-	-	h	h	b	a	b	b	h	h	b	b	b	h	b	h	h	b
lg1	mk91	64.22	NC_012870.2	48913532	b	b	h	h	h	b	h	h	-	-	b	-	a	-	h	h	b	-	-	h	a	h	h	a	-	h	h	-	h	h	-	b	a	b	b	-	h	-	b	b	h	b	h	h	-
lg1	mk92	64.89	NC_012870.2	48862232	-	b	h	h	h	-	h	h	b	a	b	a	a	-	h	h	b	b	a	h	-	h	h	a	b	h	h	-	-	h	h	b	a	b	b	h	h	-	-	b	h	b	h	h	b
lg1	mk93	64.89	NC_012870.2	48862083	b	b	h	h	h	-	h	h	b	a	b	-	a	b	h	h	b	-	-	h	-	h	h	a	b	h	h	-	h	h	h	-	a	b	-	h	h	b	-	-	h	-	h	h	b
lg1	mk94	64.89	NC_012870.2	48861986	-	b	h	h	h	b	h	h	b	a	-	a	a	b	h	h	-	b	-	h	-	h	h	-	-	h	h	-	h	h	h	-	a	b	b	h	h	b	-	b	h	b	-	h	-
lg1	mk95	64.89	NC_012870.2	48862035	b	b	h	h	h	b	h	h	b	a	-	a	a	b	h	h	-	-	a	h	-	h	h	-	b	h	h	-	h	h	h	h	a	b	b	h	h	b	-	b	h	h	h	h	b
lg1	mk96	64.89	NC_012870.2	48862257	-	b	h	h	h	-	h	h	b	-	b	a	a	b	h	h	b	b	a	h	-	-	h	a	b	h	h	-	h	-	h	b	a	b	b	h	h	b	-	b	h	b	h	h	b
lg1	mk97	64.89	NC_012870.2	48861989	-	b	h	h	h	b	-	h	b	a	-	a	a	b	h	h	-	b	-	h	-	h	h	-	-	h	h	-	h	h	h	-	a	b	-	h	h	b	-	b	h	b	-	h	-
lg1	mk98	66.94	NC_012870.2	40181742	-	-	h	h	-	-	h	h	b	a	-	-	a	-	h	h	b	b	a	h	a	h	h	a	b	h	h	a	h	h	-	-	a	b	b	h	h	-	h	b	h	h	a	-	-
lg1	mk99	66.94	NC_012870.2	31243438	b	b	h	h	-	-	h	h	-	a	b	-	a	-	h	h	b	-	a	h	-	-	h	-	-	h	h	-	h	h	a	b	a	b	b	h	h	b	-	b	-	h	a	h	b
lg1	mk100	66.94	NC_012870.2	35097501	b	b	h	h	-	b	h	h	h	a	b	-	a	b	-	h	b	b	a	h	a	h	h	a	b	h	h	a	h	h	a	-	a	b	-	h	h	b	h	b	h	h	a	-	b
lg1	mk101	66.94	NC_012870.2	31771360	b	b	h	h	-	b	h	h	b	-	-	-	a	-	h	h	b	b	a	h	-	-	h	a	b	h	h	a	h	h	-	b	a	b	b	h	h	-	h	b	-	h	a	h	-
lg1	mk102	66.94	NC_012870.2	35025389	-	b	h	-	-	-	h	h	b	a	b	-	-	-	b	h	b	b	-	h	a	h	h	a	b	-	h	-	h	h	a	-	a	b	b	h	h	-	h	-	h	-	-	h	b
lg1	mk103	66.94	NC_012870.2	30856769	b	-	h	h	-	-	h	h	-	h	b	a	-	-	h	h	h	-	-	h	a	-	h	a	-	h	h	-	h	h	a	b	a	-	b	h	h	-	h	b	h	h	a	h	b
lg1	mk104	66.94	NC_012870.2	35333467	b	b	h	h	-	-	h	h	b	a	-	-	a	b	h	h	b	b	a	h	a	h	h	a	-	h	h	-	h	h	a	-	a	b	b	h	h	b	h	b	h	-	a	h	b
lg1	mk105	66.94	NC_012870.2	32109284	b	b	h	h	-	-	h	h	b	a	b	-	a	b	h	h	b	b	a	h	-	-	h	-	b	h	h	a	h	h	a	-	-	b	b	h	h	b	h	-	h	h	a	h	b
lg1	mk106	66.94	NC_012870.2	37273617	b	-	-	h	-	-	h	h	-	a	b	a	a	b	h	h	-	b	-	h	a	h	h	a	b	h	h	a	h	-	a	b	-	-	b	h	h	b	h	b	h	h	a	h	b
lg1	mk107	66.94	NC_012870.2	37501896	b	b	h	h	a	-	h	h	-	a	b	a	a	b	h	h	-	-	a	h	a	h	-	a	-	h	h	a	h	h	a	b	a	b	b	h	h	b	h	b	h	-	a	h	b
lg1	mk108	66.94	NC_012870.2	37416217	b	b	h	h	-	b	h	h	b	a	b	a	-	-	h	h	-	b	a	h	a	h	h	a	-	h	h	-	h	h	a	b	a	b	b	h	h	b	h	b	h	h	a	h	-
lg1	mk109	66.94	NC_012870.2	34576530	-	-	h	h	a	-	h	h	b	-	b	a	-	-	h	h	b	b	a	h	a	h	h	-	-	h	h	-	h	h	-	-	a	-	-	h	h	b	h	b	h	h	-	h	b
lg1	mk110	66.94	NC_012870.2	31243365	b	-	h	h	-	b	h	h	b	a	b	a	a	-	h	h	-	h	a	h	a	-	h	a	-	h	h	-	h	h	a	b	a	-	b	h	h	b	h	b	h	h	a	h	b
lg1	mk111	66.94	NC_012870.2	31784299	b	-	h	h	a	b	h	h	b	a	b	-	a	h	h	h	-	-	-	h	-	-	h	a	-	h	-	a	h	h	a	b	a	b	-	h	h	h	h	-	h	h	a	h	-
lg1	mk112	66.94	NC_012870.2	33648202	b	-	h	h	a	b	h	h	-	a	b	-	a	b	h	h	b	b	-	h	a	-	h	a	b	h	h	a	h	h	a	b	-	b	b	h	h	-	h	b	h	h	a	h	b
lg1	mk113	66.94	NC_012870.2	34709895	-	b	h	h	a	b	h	h	b	a	b	a	a	b	h	h	b	b	a	h	a	h	h	a	-	h	h	-	h	h	a	-	-	b	-	h	h	-	h	b	h	h	a	h	-
lg1	mk114	66.94	NC_012870.2	38945102	b	b	h	h	a	b	h	-	-	-	-	-	-	b	h	h	b	b	a	h	a	h	h	-	b	h	h	a	-	h	a	-	a	b	h	-	h	-	h	b	h	h	-	h	b
lg1	mk115	66.94	NC_012870.2	30964854	b	b	h	h	a	b	h	h	b	a	b	a	a	-	h	h	b	b	-	h	-	-	h	a	b	h	h	a	h	h	a	b	a	b	b	h	h	-	h	b	h	h	a	h	b
lg1	mk116	66.94	NC_012870.2	32234759	-	b	h	h	a	b	h	h	b	a	-	a	-	b	h	-	b	b	a	h	-	-	h	a	b	h	h	a	-	h	a	-	a	b	b	h	h	-	h	-	h	h	a	h	b
lg1	mk117	66.94	NC_012870.2	37017873	b	b	h	h	a	b	h	h	-	-	b	a	-	b	h	h	b	-	a	h	a	h	h	a	b	-	h	a	h	h	a	b	a	b	b	h	h	b	h	b	h	h	a	h	b
lg1	mk118	66.94	NC_012870.2	36342580	b	b	h	-	a	-	h	h	-	a	b	a	a	b	h	h	b	b	a	h	a	h	h	-	-	a	h	-	h	h	a	b	a	b	b	h	h	b	h	h	h	h	a	h	b
lg1	mk119	66.94	NC_012870.2	33645270	b	b	h	h	a	b	h	h	-	a	b	a	a	b	h	h	b	b	a	h	-	-	h	a	b	h	-	-	h	h	-	-	a	-	b	h	h	b	h	-	h	h	a	h	b
lg1	mk120	66.94	NC_012870.2	39909251	b	b	h	h	a	b	h	-	-	-	b	a	a	b	h	h	b	b	-	h	a	-	h	a	b	h	h	a	h	h	a	b	a	b	-	h	h	b	h	-	-	h	-	h	b
lg1	mk121	66.94	NC_012870.2	34576529	-	-	h	h	a	-	h	h	b	-	b	a	-	-	h	h	b	b	a	h	a	h	h	-	-	h	h	-	h	h	-	-	a	-	-	h	h	b	h	-	h	h	-	h	b
lg1	mk122	66.94	NC_012870.2	36367449	b	-	h	h	a	-	h	h	b	a	b	a	-	b	h	h	b	b	a	h	a	h	h	a	b	h	-	a	h	h	a	-	-	-	b	h	h	b	h	-	h	h	a	h	b
lg1	mk123	66.94	NC_012870.2	48351435	b	-	h	h	a	h	h	h	b	-	h	a	a	b	h	a	b	b	a	h	a	h	h	-	-	-	-	a	h	-	-	b	a	b	b	h	h	b	-	b	h	h	-	h	b
lg1	mk124	66.94	NC_012870.2	33337845	b	b	h	h	a	-	h	h	b	a	-	a	a	b	h	h	b	b	a	h	a	-	h	a	-	h	h	-	h	h	-	b	a	b	b	-	h	-	h	-	h	h	-	h	b
lg1	mk125	66.94	NC_012870.2	33648330	b	-	h	h	a	b	h	h	b	a	-	-	a	b	h	h	b	-	-	h	a	-	h	-	b	h	-	a	h	h	a	b	-	b	b	h	h	b	h	b	h	h	-	h	b
lg1	mk126	66.94	NC_012870.2	36226705	b	b	h	-	a	b	h	h	b	a	-	a	a	b	h	h	-	b	a	h	a	h	h	a	-	h	h	a	h	h	a	-	a	b	b	h	h	b	h	-	-	h	a	h	b
lg1	mk127	66.94	NC_012870.2	40190367	b	b	h	-	a	-	h	h	b	-	-	-	-	b	-	h	b	-	a	h	a	h	h	a	b	h	h	a	h	h	a	b	a	-	b	h	h	b	h	b	h	h	a	h	b
lg1	mk128	66.94	NC_012870.2	39232036	-	b	h	h	a	b	h	h	b	a	b	-	a	b	h	h	-	b	-	h	a	h	h	a	b	h	h	-	h	h	a	-	a	-	b	h	h	-	h	b	h	h	a	h	b
lg1	mk129	66.94	NC_012870.2	36298453	b	-	h	h	a	b	h	h	b	a	b	a	a	-	h	h	b	-	a	h	a	h	h	a	b	h	h	-	h	h	a	-	a	b	b	h	h	-	h	-	h	h	a	h	-
lg1	mk130	66.94	NC_012870.2	38205373	b	-	h	h	a	-	h	h	b	a	b	-	-	b	h	h	b	b	a	h	a	h	h	a	b	h	h	a	h	h	a	-	-	-	b	h	h	b	h	b	h	h	a	h	b
lg1	mk131	66.94	NC_012870.2	36793425	b	b	h	h	a	-	h	-	b	a	b	-	a	b	h	h	-	b	a	h	-	h	h	a	b	h	h	-	h	h	-	-	a	b	-	h	h	b	h	b	h	-	a	-	b
lg1	mk132	66.94	NC_012870.2	39301052	-	-	h	h	a	-	h	h	b	-	-	a	a	b	h	h	b	-	a	h	a	h	h	a	-	h	h	a	h	h	-	b	a	b	b	h	h	b	h	h	h	h	-	h	-
lg1	mk133	66.94	NC_012870.2	39013690	b	-	h	h	-	b	h	h	b	-	-	a	a	b	h	h	b	-	a	-	a	-	h	-	-	h	h	-	h	h	-	b	-	b	b	h	h	b	h	-	h	h	a	h	b
lg1	mk134	66.94	NC_012870.2	34672034	b	b	h	h	a	b	h	h	b	a	b	a	a	-	h	h	b	-	a	h	-	h	h	-	b	h	h	a	h	h	a	-	-	-	b	h	h	b	h	b	h	h	-	h	-
lg1	mk135	66.94	NC_012870.2	39814354	-	b	h	h	-	b	h	h	b	a	b	-	a	b	-	h	-	b	a	h	-	h	h	a	b	h	h	a	h	h	a	b	-	b	b	h	h	-	-	-	h	h	a	h	b
lg1	mk136	66.94	NC_012870.2	35141651	-	-	h	h	-	b	h	h	b	a	b	a	a	b	h	h	b	b	a	h	a	h	-	-	b	-	h	a	h	h	a	b	-	b	-	h	h	-	h	-	h	h	a	h	b
lg1	mk137	66.94	NC_012870.2	39276798	b	b	h	h	a	b	h	h	b	a	b	-	a	b	h	h	b	b	a	h	-	h	h	-	b	h	h	a	-	h	-	b	-	b	-	h	-	b	h	b	h	h	a	h	b
lg1	mk138	66.94	NC_012870.2	33952924	-	h	h	h	a	b	h	h	h	a	-	a	a	-	h	h	-	b	a	h	a	h	h	a	-	h	h	a	h	h	a	h	a	b	b	h	h	b	h	b	h	h	a	h	b
lg1	mk139	66.94	NC_012870.2	38456692	-	-	h	h	a	-	h	h	-	a	b	-	a	-	h	h	-	h	a	h	a	h	h	a	b	h	h	-	h	h	a	-	a	b	h	h	h	b	h	b	h	h	a	h	b
lg1	mk140	66.94	NC_012870.2	40204411	-	b	h	h	a	-	h	h	-	a	b	a	a	b	h	h	b	b	a	h	a	h	-	-	-	h	-	a	h	h	-	b	a	-	b	h	h	-	h	b	h	h	a	h	b
lg1	mk141	66.94	NC_012870.2	36330803	-	b	h	h	a	b	h	h	b	-	b	a	a	b	h	h	b	b	-	h	-	h	h	a	b	h	h	a	h	-	a	b	a	b	b	h	h	b	-	-	h	-	a	h	-
lg1	mk142	66.94	NC_012870.2	36465171	-	b	h	h	a	b	h	h	b	-	-	-	-	-	h	b	b	h	-	h	a	h	h	-	b	h	h	-	h	h	-	-	-	b	-	h	-	b	h	b	h	h	a	h	b
lg1	mk143	66.94	NC_012870.2	35993534	b	b	h	h	-	b	h	-	b	-	b	a	a	b	h	h	b	b	-	h	-	h	h	a	b	h	h	a	h	h	a	b	-	b	b	h	h	b	h	-	h	h	-	h	-
lg1	mk144	66.94	NC_012870.2	34911299	-	-	h	h	a	-	h	-	b	a	b	a	a	b	-	h	-	-	-	h	a	h	h	-	-	h	h	a	h	h	a	-	a	-	b	h	-	b	h	b	h	h	a	h	b
lg1	mk145	66.94	NC_012870.2	40190269	-	-	h	h	a	-	-	h	b	-	-	-	-	b	h	h	-	-	a	h	a	h	h	a	b	h	h	a	h	h	a	-	a	b	b	h	h	-	h	b	h	h	a	h	b
lg1	mk146	66.94	NC_012870.2	36357168	-	b	h	h	a	b	h	h	b	-	b	a	-	-	h	h	b	-	-	h	a	h	h	a	-	h	h	-	-	h	-	b	a	b	b	h	h	b	h	-	h	h	a	h	b
lg1	mk147	66.94	NC_012870.2	39792401	b	b	h	h	a	b	h	h	b	-	b	a	a	-	h	h	b	-	a	h	a	h	h	a	-	h	-	-	h	h	a	b	a	b	b	h	h	b	h	b	h	h	a	h	b
lg1	mk148	66.94	NC_012870.2	39727408	b	-	h	h	a	b	h	h	-	a	b	a	a	-	h	h	-	b	-	h	-	h	h	a	b	h	h	a	h	h	-	b	-	b	b	h	h	b	h	-	h	h	a	h	-
lg1	mk149	66.94	NC_012870.2	39995444	b	b	h	h	a	-	h	h	b	a	b	a	a	b	h	h	b	-	a	h	a	h	h	a	-	h	h	a	h	h	a	b	a	b	b	h	h	b	h	b	h	h	a	h	-
lg1	mk150	66.94	NC_012870.2	40018029	b	b	h	h	a	b	h	h	-	a	b	a	a	b	h	h	b	b	-	h	a	h	h	-	-	h	h	-	h	h	-	-	a	b	b	h	h	b	h	b	h	h	a	h	b
lg1	mk151	68.29	NC_012870.2	31253453	-	b	h	h	-	b	h	h	b	-	-	-	a	b	h	h	b	b	-	h	-	a	h	a	-	h	h	a	h	h	a	b	a	b	b	h	h	b	h	-	h	h	-	h	b
lg1	mk152	68.29	NC_012870.2	31169070	b	b	h	h	h	b	h	h	b	-	b	-	-	-	h	a	b	b	a	h	-	a	h	a	b	h	h	a	-	a	-	b	-	b	b	h	h	b	b	b	-	b	h	h	b
lg1	mk153	68.29	NC_012870.2	31286405	b	-	h	h	-	b	h	h	b	-	b	-	-	b	h	h	b	b	a	h	a	a	h	-	b	h	h	a	h	h	-	b	a	-	b	a	h	b	h	b	h	h	a	h	b
lg1	mk154	68.29	NC_012870.2	33372842	b	b	h	h	a	-	h	h	b	-	h	a	-	b	h	h	-	b	-	h	-	a	h	a	b	h	h	a	h	h	a	-	a	b	b	-	h	b	h	b	h	h	a	h	b
lg1	mk155	68.29	NC_012870.2	33316884	b	b	h	h	a	b	h	h	b	a	b	-	-	b	-	h	-	-	-	h	a	a	h	a	-	h	h	a	h	h	-	b	a	b	b	h	h	b	h	b	h	h	a	h	-
lg1	mk156	68.29	NC_012870.2	31924307	-	-	h	-	a	b	h	h	b	a	-	-	a	b	h	h	h	b	a	h	-	a	h	-	-	h	h	-	h	h	a	-	a	b	b	h	h	b	h	b	h	h	a	h	-
lg1	mk157	68.29	NC_012870.2	32610641	b	-	h	h	-	b	h	h	b	-	-	a	a	-	h	h	-	-	-	h	a	a	h	a	b	h	h	a	h	h	-	-	a	b	b	h	h	b	h	-	h	h	a	h	b
lg1	mk158	68.29	NC_012870.2	33236728	-	b	h	h	-	-	h	h	b	-	b	a	-	b	h	h	-	b	a	h	a	a	h	-	b	b	h	a	h	h	-	b	a	b	b	h	h	-	h	b	h	h	a	h	b
lg1	mk159	68.29	NC_012870.2	31206021	b	-	h	h	-	b	h	h	b	h	-	a	a	b	h	h	b	b	a	h	-	a	-	a	b	h	h	a	h	h	-	b	a	b	b	-	h	b	h	b	h	h	a	h	b
lg1	mk160	68.29	NC_012870.2	33033476	-	b	h	h	a	-	h	h	-	-	b	a	a	b	h	h	b	b	a	h	a	a	h	a	b	h	h	a	h	h	a	b	a	b	-	-	h	-	h	b	h	h	a	h	-
lg1	mk161	68.29	NC_012870.2	33619206	b	-	h	h	a	-	h	h	b	a	-	-	a	-	h	h	b	b	a	h	a	a	h	-	-	h	h	a	h	h	-	-	-	b	-	h	h	b	h	-	h	h	-	h	b
lg1	mk162	68.29	NC_012870.2	30965322	-	b	h	h	-	b	h	h	b	-	b	a	a	b	h	h	b	b	-	h	-	a	h	a	b	h	h	a	h	h	-	b	a	b	b	h	h	b	h	b	h	h	a	h	b
lg1	mk163	68.29	NC_012870.2	33658777	b	-	h	a	a	-	h	h	b	-	b	a	a	b	h	h	-	-	-	h	-	a	h	a	b	h	h	a	h	h	-	b	a	b	-	h	h	b	h	b	h	h	-	h	b
lg1	mk164	68.29	NC_012870.2	32007752	b	b	h	h	a	b	h	h	-	a	b	a	a	-	h	-	b	b	a	h	-	a	h	a	-	h	h	-	h	h	a	b	a	-	b	h	h	b	h	-	h	h	a	h	b
lg1	mk165	70.33	NC_012870.2	33163146	b	b	h	h	a	-	h	h	-	-	-	a	a	-	h	h	b	-	-	h	a	a	h	a	b	h	h	a	h	h	a	b	a	b	b	a	h	b	h	b	h	h	a	h	h
lg1	mk166	70.33	NC_012870.2	49036371	b	-	h	h	a	b	h	h	b	-	b	-	a	b	h	-	b	b	-	h	a	h	h	a	-	h	b	-	h	-	-	b	a	b	-	h	h	b	-	b	h	h	-	h	h
lg1	mk167	70.33	NC_012870.2	31179691	b	-	h	h	a	-	h	h	b	a	b	-	a	b	h	a	b	b	-	h	a	a	-	a	-	h	h	-	h	a	a	-	a	b	b	h	h	b	h	-	h	h	a	h	h
lg1	mk168	70.33	NC_012870.2	35374453	b	b	h	h	a	b	h	h	-	-	b	-	a	-	h	h	b	b	a	h	-	h	h	a	-	h	-	a	h	h	-	-	a	b	b	h	h	b	h	b	h	h	-	-	h
lg1	mk169	70.33	NC_012870.2	31623317	b	b	h	h	a	b	h	h	b	a	b	a	a	b	h	h	b	-	a	h	-	a	-	-	b	-	h	-	h	h	a	-	a	h	b	-	h	b	h	b	h	h	a	h	h
lg1	mk170	72.37	NC_012870.2	30351496	b	b	h	h	a	-	h	h	b	-	b	-	a	-	-	h	h	b	-	h	a	a	h	a	b	h	h	a	h	h	h	-	-	-	b	h	-	b	h	-	h	-	a	h	a
lg1	mk171	72.37	NC_012870.2	28884246	b	-	h	h	-	b	h	h	-	a	b	a	a	b	h	h	h	b	-	h	-	a	h	a	b	h	h	-	h	h	a	b	a	b	b	h	h	b	h	b	h	-	-	h	a
lg1	mk172	72.37	NC_012870.2	28585644	b	b	h	h	a	b	h	h	b	b	b	a	a	b	h	h	-	b	-	h	a	-	h	-	b	b	h	-	h	h	a	b	-	b	-	b	h	b	h	b	b	a	a	h	a
lg1	mk173	72.37	NC_012870.2	28425173	-	b	h	h	a	b	h	h	b	h	b	a	-	b	h	h	h	-	-	h	a	a	h	a	-	-	h	a	h	-	a	b	a	b	-	-	h	b	h	b	-	a	a	h	a
lg1	mk174	72.37	NC_012870.2	28561713	b	b	h	h	a	b	h	h	b	h	b	a	-	b	h	h	h	b	-	h	a	a	h	a	b	b	h	a	h	-	-	b	a	b	-	-	h	b	h	b	b	a	a	-	a
lg1	mk175	72.37	NC_012870.2	28882336	-	b	h	h	-	-	h	h	b	h	b	-	a	b	h	h	h	b	-	-	a	a	h	a	b	h	h	a	h	h	a	b	-	b	-	h	h	b	h	b	h	-	a	h	a
lg1	mk176	72.37	NC_012870.2	28577283	-	b	h	h	a	b	h	h	b	b	-	-	a	b	h	-	h	b	h	h	-	-	h	a	b	-	h	-	h	h	a	b	a	-	-	-	h	b	h	b	-	a	a	h	-
lg1	mk177	72.37	NC_012870.2	28334109	b	b	h	h	a	-	h	h	b	b	-	a	a	b	h	h	h	b	h	h	-	-	h	a	b	-	h	a	h	h	a	-	a	b	b	-	h	-	h	-	b	-	-	h	a
lg1	mk178	72.37	NC_012870.2	28580198	b	b	h	h	a	b	h	h	b	h	-	a	-	b	h	h	-	b	-	h	-	a	h	a	b	b	h	-	h	h	-	b	a	-	-	b	h	b	h	-	b	a	-	h	a
lg1	mk179	72.37	NC_012870.2	28881020	b	-	h	h	-	b	h	h	-	-	b	-	a	-	h	h	h	b	-	-	-	h	h	a	-	h	h	a	h	h	-	b	a	-	b	h	h	-	h	b	h	a	a	h	-
lg1	mk180	72.37	NC_012870.2	28558365	-	b	h	h	h	b	h	h	-	h	b	a	a	b	h	h	h	b	h	h	-	h	h	a	b	-	h	a	h	h	a	b	a	b	b	b	h	b	h	-	b	a	a	-	a
lg1	mk181	72.37	NC_012870.2	28617374	-	b	h	h	a	b	h	-	-	h	h	a	a	b	-	h	h	b	h	h	a	a	h	-	-	b	-	a	h	-	-	-	a	b	-	b	h	b	h	b	-	a	a	h	-
lg1	mk182	72.37	NC_012870.2	28486089	b	b	h	h	h	-	h	h	b	b	b	a	-	-	h	h	h	b	h	h	-	a	h	a	b	b	h	-	h	h	-	b	a	b	-	-	h	b	h	b	b	a	a	h	a
lg1	mk183	72.37	NC_012870.2	28613554	b	b	h	h	a	b	h	h	b	h	-	-	a	b	h	h	h	-	h	h	a	-	h	a	-	b	h	a	h	h	a	b	-	-	b	b	h	-	h	-	b	-	a	h	a
lg1	mk184	73.04	NC_012870.2	28886441	b	b	h	h	-	-	h	h	b	h	b	a	-	-	h	h	h	b	a	h	-	a	h	a	-	h	h	a	h	h	a	-	a	-	b	h	h	b	h	b	h	a	a	h	-
lg1	mk185	73.04	NC_012870.2	28424268	-	b	h	h	a	-	h	h	b	-	b	a	-	-	-	-	h	b	h	h	a	a	h	-	h	b	h	a	h	h	a	b	a	b	b	b	h	b	-	b	b	a	a	h	a
lg1	mk186	73.04	NC_012870.2	28834425	b	-	h	h	a	b	h	h	-	-	b	-	a	b	h	h	h	b	-	h	-	-	h	-	b	h	h	a	h	h	-	b	-	b	b	h	h	b	h	b	h	a	a	h	a
lg1	mk187	73.04	NC_012870.2	28886273	b	b	h	h	-	b	h	h	b	h	b	a	a	-	h	h	h	b	a	-	a	a	h	a	-	h	h	a	h	h	a	b	a	b	b	h	h	-	h	b	h	a	a	h	a
lg1	mk188	73.04	NC_012870.2	30317700	-	b	h	h	a	-	h	h	b	h	-	-	a	-	h	h	h	b	a	h	a	-	h	a	b	-	h	a	h	h	h	b	a	b	b	-	h	b	-	b	h	-	a	h	a
lg1	mk189	73.04	NC_012870.2	28830505	b	-	h	h	a	b	h	h	-	h	b	a	a	b	h	h	h	b	a	h	a	a	h	a	b	h	h	a	h	h	a	h	-	-	b	h	h	b	h	-	h	-	a	h	-
lg1	mk190	73.04	NC_012870.2	29651472	b	b	h	h	a	-	h	h	b	h	-	a	a	b	h	h	h	b	a	h	-	a	h	-	b	h	h	a	-	-	a	b	a	b	b	h	h	b	h	b	h	a	a	-	-
lg1	mk191	73.04	NC_012870.2	30515794	b	b	h	h	-	b	-	h	-	-	b	a	a	b	h	h	h	b	a	h	a	a	h	-	-	h	h	a	h	h	h	b	-	-	b	h	h	b	-	-	h	-	h	h	h
lg1	mk192	73.04	NC_012870.2	28881920	-	b	h	h	a	-	-	h	b	-	b	a	a	b	h	h	h	-	-	h	a	-	h	-	b	h	-	a	h	h	-	-	a	b	b	h	-	b	h	b	h	a	a	h	-
lg1	mk193	73.04	NC_012870.2	30517332	b	b	h	h	-	b	h	h	b	h	-	a	-	-	h	h	h	b	-	h	-	-	h	a	b	h	h	a	h	h	h	-	a	b	b	h	-	b	h	b	h	a	a	h	a
lg1	mk194	73.04	NC_012870.2	28642235	b	b	h	h	a	b	h	-	b	-	b	a	a	h	h	h	h	b	-	h	a	a	h	a	b	h	h	-	h	h	a	b	a	b	-	h	-	b	h	b	h	-	a	h	a
lg1	mk195	73.04	NC_012870.2	30452991	b	b	h	h	-	-	h	h	b	-	b	-	a	b	h	h	h	b	a	h	a	-	h	a	b	h	h	a	h	h	h	-	a	b	b	h	h	b	h	b	h	-	a	h	-
lg1	mk196	73.04	NC_012870.2	29901170	-	b	h	h	-	b	h	h	b	h	-	a	a	-	h	h	h	b	-	h	-	-	h	-	b	h	h	a	h	h	a	b	-	b	b	h	h	b	h	b	h	-	a	h	a
lg1	mk197	73.04	NC_012870.2	28881869	b	b	h	h	a	-	h	h	b	h	b	a	a	b	h	h	h	-	-	h	a	-	h	-	b	h	h	a	h	h	a	-	a	b	b	h	h	b	h	b	h	a	a	h	-
lg1	mk198	73.04	NC_012870.2	30345559	-	b	h	h	a	b	h	h	b	h	-	-	a	b	h	h	h	b	a	h	-	a	h	a	b	h	h	a	h	h	h	b	-	b	h	h	h	-	h	-	h	a	a	h	a
lg1	mk199	73.04	NC_012870.2	29900895	-	b	h	h	-	-	h	h	b	h	b	a	-	b	h	h	h	-	-	h	-	-	h	a	b	h	h	a	h	h	-	b	a	b	-	-	h	b	h	b	h	a	a	h	a
lg1	mk200	73.04	NC_012870.2	29918137	b	-	h	h	a	b	-	h	b	h	b	a	-	b	h	h	h	-	-	h	a	-	h	a	b	h	h	a	h	h	a	b	-	b	-	h	h	-	h	b	h	a	-	h	-
lg1	mk201	73.04	NC_012870.2	30512870	-	b	h	-	a	b	h	h	-	h	b	a	-	b	h	h	h	b	a	h	-	-	h	a	-	h	h	a	h	h	h	b	a	b	-	h	h	b	h	-	h	a	a	h	a
lg1	mk202	73.04	NC_012870.2	27522063	b	b	h	h	-	-	h	h	-	h	b	a	a	b	h	h	h	b	a	h	-	a	h	a	-	-	h	a	h	h	a	b	a	b	b	h	h	b	h	b	h	a	a	h	a
lg1	mk203	73.04	NC_012870.2	29300770	b	b	h	h	-	b	h	h	b	h	b	a	a	b	h	h	h	b	a	h	a	-	h	a	-	h	h	-	h	h	-	b	-	b	b	h	h	b	h	b	h	a	a	h	-
lg1	mk204	73.04	NC_012870.2	30345306	-	b	-	-	a	b	h	h	-	h	b	a	-	b	h	h	h	b	a	h	-	-	h	a	b	h	h	a	h	h	h	-	a	b	-	h	h	b	h	b	h	a	a	h	-
lg1	mk205	73.04	NC_012870.2	29070897	b	-	h	h	-	b	h	h	b	-	b	-	a	b	h	h	h	b	a	h	a	-	h	a	b	h	h	-	-	h	-	b	-	b	b	h	h	b	h	b	h	a	a	h	a
lg1	mk206	73.04	NC_012870.2	30317920	-	h	h	h	a	-	h	h	-	-	b	a	a	-	h	h	h	b	a	-	-	-	h	a	-	h	h	a	h	h	-	b	a	h	b	h	h	-	h	b	h	a	a	h	-
lg1	mk207	73.04	NC_012870.2	29649143	b	b	h	h	a	b	h	h	b	-	-	a	a	-	h	h	h	b	a	h	a	-	h	a	-	h	h	-	h	h	a	b	-	b	b	h	-	b	h	b	h	-	a	h	-
lg1	mk208	73.04	NC_012870.2	29823838	b	-	h	h	-	-	h	h	-	h	-	a	a	-	h	h	h	b	-	h	a	-	h	a	b	h	h	a	h	h	-	b	a	b	b	h	h	-	h	b	h	a	-	h	-
lg1	mk209	73.04	NC_012870.2	27444582	b	b	h	h	a	b	h	h	b	-	b	a	a	b	h	h	h	-	-	h	-	a	h	-	b	h	h	a	h	h	-	b	-	-	b	h	h	b	h	b	h	-	-	h	a
lg1	mk210	73.04	NC_012870.2	29717429	b	b	h	h	a	-	h	h	b	h	-	-	a	b	h	h	h	b	a	h	a	a	h	a	-	h	h	-	h	h	a	b	-	-	b	h	h	-	h	b	h	a	a	h	a
lg1	mk211	73.04	NC_012870.2	30513302	b	b	h	-	a	b	h	h	b	h	b	a	a	-	h	h	h	b	-	h	a	a	h	-	b	h	h	a	h	h	h	b	a	-	b	h	h	b	h	b	h	a	a	h	a
lg1	mk212	73.04	NC_012870.2	29305803	b	b	h	h	a	-	h	h	b	h	b	a	-	-	h	h	h	b	-	h	-	-	h	a	b	h	h	a	h	h	a	-	a	b	b	h	h	b	h	b	h	-	-	h	a
lg1	mk213	73.04	NC_012870.2	27503034	-	b	h	h	a	-	h	h	b	h	-	-	a	b	h	h	h	b	-	h	a	-	h	a	b	b	h	a	h	h	a	b	a	b	b	h	h	b	h	b	h	a	a	h	a
lg1	mk214	73.04	NC_012870.2	29281284	b	b	h	h	-	-	h	h	b	h	b	a	a	-	h	-	h	b	-	h	a	-	h	a	b	h	h	a	h	h	-	b	a	-	-	h	h	b	h	b	h	-	-	h	-
lg1	mk215	73.04	NC_012870.2	29915823	b	b	h	h	-	b	h	h	b	h	b	-	a	b	h	h	h	b	-	h	-	-	h	a	b	h	h	-	h	h	a	b	-	b	b	h	h	-	h	b	h	-	-	h	a
lg1	mk216	73.04	NC_012870.2	29892122	b	-	h	h	a	b	h	h	b	-	b	-	a	-	h	h	h	b	-	h	a	a	h	-	b	h	h	a	h	h	a	b	a	b	b	h	h	-	h	b	h	a	-	h	-
lg1	mk217	74.39	NC_012870.2	27552132	b	b	h	h	a	-	h	h	-	h	b	a	a	b	h	h	h	b	-	h	a	a	h	a	b	h	h	a	h	h	-	b	a	b	b	h	-	b	h	b	h	a	-	h	a
lg1	mk218	75.74	NC_012870.2	30008595	b	b	h	h	a	b	h	h	h	h	b	a	a	b	h	h	h	h	-	h	a	a	h	a	b	h	h	a	h	h	a	b	-	-	b	h	h	b	h	b	h	a	a	h	a
lg1	mk219	82.9	NC_012870.2	50317969	b	a	h	h	a	b	h	h	b	h	b	-	a	-	h	h	-	-	b	-	-	-	h	h	b	b	a	-	b	h	-	b	h	b	-	b	h	-	-	b	-	-	h	h	b
lg1	mk220	82.9	NC_012870.2	50381794	b	a	h	h	a	b	h	-	b	h	b	a	a	b	h	h	b	b	-	b	-	-	h	h	-	b	h	a	b	h	a	b	h	b	b	b	h	b	-	b	-	-	-	h	b
lg1	mk221	82.9	NC_012870.2	50384208	-	a	h	h	a	b	h	h	-	-	b	a	-	b	h	h	b	-	h	b	-	a	h	h	-	-	h	a	b	h	a	b	h	-	b	h	h	b	b	b	h	a	h	h	h
lg1	mk222	82.9	NC_012870.2	50390728	b	-	h	h	a	b	h	h	b	h	b	a	a	b	h	h	-	b	b	b	a	a	h	h	-	b	h	-	b	h	a	b	h	b	-	-	h	b	-	-	b	a	h	h	b
lg1	mk223	82.9	NC_012870.2	50383390	-	a	-	h	a	b	h	h	b	a	b	a	a	b	h	h	-	b	h	-	-	a	h	-	b	h	h	a	b	h	a	-	h	b	b	h	h	b	b	-	h	a	h	h	h
lg1	mk224	82.9	NC_012870.2	50409652	-	a	h	h	a	b	h	h	b	a	b	-	a	b	h	h	-	b	h	b	-	a	h	h	b	h	h	-	-	h	-	b	h	b	h	h	h	b	b	-	-	-	h	h	h
lg1	mk225	82.9	NC_012870.2	50390334	b	a	h	h	a	b	h	h	b	a	-	a	a	b	h	h	b	b	h	b	-	a	h	h	-	h	-	a	b	a	-	b	-	b	b	h	h	b	b	b	h	a	-	h	-
lg1	mk226	82.9	NC_012870.2	50383524	h	a	h	h	a	b	h	h	b	a	b	a	a	-	h	h	-	b	h	b	-	a	h	h	b	h	h	a	-	h	a	-	h	h	b	h	h	b	-	-	h	a	h	h	h
lg1	mk227	82.9	NC_012870.2	50383435	-	a	-	h	a	b	h	h	b	a	b	a	a	b	h	h	-	b	h	-	a	a	h	h	b	h	h	a	b	h	a	-	h	b	b	h	h	b	b	-	h	a	h	h	h
lg1	mk228	82.9	NC_012870.2	50390243	b	a	h	h	-	b	h	h	b	a	-	a	a	b	h	h	b	b	h	b	a	a	h	h	-	h	h	-	b	h	a	b	h	b	b	h	h	-	b	b	h	a	-	h	-
lg1	mk229	82.9	NC_012870.2	50384537	-	a	h	h	a	-	h	h	b	a	b	a	-	b	h	h	-	b	h	b	a	a	-	h	b	h	h	a	b	h	a	-	h	-	b	h	h	-	b	b	h	a	h	h	h
lg1	mk230	83.57	NC_012870.2	50390228	b	a	h	h	-	b	h	h	b	a	-	a	a	b	h	h	-	b	h	b	a	a	h	h	-	h	h	a	b	h	a	b	h	b	b	h	h	-	b	b	h	a	-	h	h
lg1	mk231	87.02	NC_012870.2	49200847	-	-	h	h	a	-	h	h	b	a	b	-	-	-	h	h	b	-	h	b	a	h	h	h	b	h	h	-	b	h	a	-	-	b	b	h	h	b	b	-	h	h	h	b	h
lg1	mk232	87.02	NC_012870.2	49200387	b	-	h	h	-	-	h	h	b	-	b	a	-	b	h	h	b	b	h	b	-	h	h	h	-	h	h	-	b	h	a	b	h	b	b	h	h	-	b	b	-	h	h	b	-
lg1	mk233	87.02	NC_012870.2	49045619	b	b	h	h	a	-	h	h	b	a	-	-	a	b	h	h	b	b	h	b	a	h	h	h	b	h	h	a	-	h	a	b	h	b	b	h	h	-	-	b	h	-	h	b	h
lg1	mk234	87.02	NC_012870.2	49175479	b	b	h	h	a	b	-	h	b	a	-	a	a	b	h	h	b	-	h	b	-	h	h	h	b	h	-	a	b	h	-	b	h	b	-	h	h	b	-	b	-	h	h	b	h
lg1	mk235	87.02	NC_012870.2	49041153	-	b	h	h	a	b	h	h	b	a	b	-	-	-	h	h	-	-	h	-	a	h	h	h	-	h	h	a	-	h	a	-	h	b	b	h	h	b	b	-	h	h	h	-	h
lg1	mk236	87.02	NC_012870.2	49326512	b	-	h	h	-	-	h	h	b	a	b	a	-	-	h	h	b	-	h	b	-	h	h	h	-	h	h	a	b	h	a	b	h	-	-	h	h	b	b	b	h	h	h	-	h
lg1	mk237	87.02	NC_012870.2	49551288	-	b	h	h	a	-	h	h	b	h	b	a	a	b	h	h	b	-	b	b	-	h	h	h	b	-	h	a	b	h	-	b	h	-	b	b	h	b	b	b	-	h	h	-	-
lg1	mk238	87.02	NC_012870.2	49504536	-	b	h	h	-	-	h	h	b	h	b	-	a	b	-	h	b	b	b	b	-	h	h	-	b	b	h	-	b	h	a	-	h	b	b	-	h	-	b	-	b	h	h	b	h
lg1	mk239	87.02	NC_012870.2	49504141	b	-	h	h	-	b	h	h	b	b	b	a	a	-	h	h	b	b	b	b	-	h	h	h	b	b	-	a	b	h	-	-	h	b	b	b	h	b	b	b	-	h	h	b	h
lg1	mk240	87.02	NC_012870.2	49504523	-	b	h	h	-	-	h	h	b	h	-	-	a	b	-	h	b	b	b	b	-	h	h	-	b	b	h	-	b	h	a	-	h	b	b	-	h	-	-	-	b	h	h	b	h
lg1	mk241	87.02	NC_012870.2	49504448	b	b	h	h	-	b	h	h	b	h	b	a	a	b	h	h	b	b	-	b	-	h	h	h	b	-	h	a	b	h	a	-	h	b	-	-	h	-	b	b	b	h	h	b	h
lg1	mk242	89.06	NC_012870.2	30737114	b	-	b	h	a	b	h	h	b	-	b	h	a	-	h	b	b	b	h	b	h	-	h	-	-	h	h	a	-	b	-	-	h	b	b	h	h	b	h	-	h	h	h	-	b
lg1	mk243	89.06	NC_012870.2	76568105	b	a	a	h	h	-	h	h	h	h	-	h	a	h	h	h	-	a	b	h	h	h	-	h	-	h	a	h	b	h	a	h	h	b	b	h	h	-	h	b	-	b	h	b	a
lg1	mk244	89.73	NC_012870.2	29280493	b	-	b	h	-	b	-	h	b	h	b	h	-	b	h	-	b	b	h	-	h	a	-	b	b	h	h	-	-	b	a	-	h	b	b	h	h	b	h	-	h	h	-	-	h
lg1	mk245	89.73	NC_012870.2	31829304	b	b	-	h	a	b	h	h	b	h	-	h	-	b	h	b	b	b	h	b	h	a	h	b	b	h	h	-	b	b	a	-	h	b	b	h	h	b	h	b	h	h	h	-	-
lg1	mk246	89.73	NC_012870.2	31085221	b	-	b	h	h	b	h	h	b	h	-	h	a	b	h	b	b	-	h	-	h	a	h	b	b	h	h	-	-	b	h	-	h	-	-	h	h	b	b	b	h	b	b	b	-
lg1	mk247	89.73	NC_012870.2	49551306	-	b	h	h	-	b	h	h	b	h	b	a	a	b	h	h	b	-	b	b	-	h	h	h	b	-	h	a	-	h	-	b	h	-	b	b	h	b	b	b	-	h	h	-	h
lg1	mk248	89.73	NC_012870.2	49504642	b	b	h	h	-	b	h	h	-	h	b	a	a	b	h	h	b	b	-	b	a	h	h	h	b	b	h	a	b	h	-	b	h	b	b	b	h	b	b	b	b	h	h	b	h
lg1	mk249	89.73	NC_012870.2	49557851	-	-	-	h	a	-	h	h	b	h	-	a	a	b	-	h	b	b	b	b	a	h	h	-	b	b	h	a	-	h	-	b	h	b	b	b	h	b	b	b	-	h	h	b	h
lg1	mk250	89.73	NC_012870.2	49227439	b	b	h	h	-	b	h	h	b	-	b	-	-	-	h	b	b	b	h	b	a	h	h	h	-	h	h	a	b	b	-	b	h	b	b	b	h	b	b	b	h	h	h	-	h
lg1	mk251	89.73	NC_012870.2	30094463	b	b	b	h	a	b	h	a	b	a	-	h	a	-	h	b	-	b	h	b	h	a	h	b	b	h	h	a	b	-	-	b	h	b	b	h	h	-	h	b	h	h	h	b	h
lg1	mk252	89.73	NC_012870.2	49049317	-	-	h	h	a	b	h	h	b	a	b	a	-	b	h	h	b	b	h	b	a	h	h	h	b	h	-	a	b	h	-	-	h	b	b	h	h	b	b	b	h	h	h	b	h
lg1	mk253	91.08	NC_012870.2	49200611	b	-	h	h	a	b	h	h	b	a	b	a	-	-	h	h	-	b	h	b	-	h	h	h	-	h	h	a	-	h	a	b	h	b	b	h	h	b	b	b	h	h	h	b	h
lg1	mk254	95.25	NC_012870.2	29302130	b	-	b	h	a	b	h	h	b	a	-	h	a	b	h	b	b	b	h	-	h	-	h	b	b	h	h	a	-	b	-	b	h	b	b	h	h	-	h	b	h	h	h	b	h
lg1	mk255	108.97	NC_012870.2	26275589	h	b	h	b	a	-	h	h	b	h	h	-	b	b	a	h	h	b	a	h	a	a	h	a	-	h	-	h	h	h	-	b	a	b	b	h	h	b	h	-	h	a	-	h	a
lg1	mk256	111.71	NC_012870.2	24980125	a	b	h	b	-	b	h	h	h	a	h	h	h	-	a	h	h	-	a	h	h	h	h	h	b	h	-	-	h	h	h	-	a	b	h	h	h	b	b	h	h	-	h	h	a
lg1	mk257	111.71	NC_012870.2	24976889	h	b	h	b	b	-	h	h	h	a	h	h	-	b	a	h	h	b	a	h	-	h	h	h	b	h	a	h	h	h	h	b	-	-	h	-	h	-	b	h	-	a	h	h	a
lg1	mk258	111.71	NC_012870.2	24980102	-	b	h	-	-	b	h	h	h	a	h	h	h	-	a	h	h	-	-	h	h	h	h	h	b	h	-	h	h	h	h	-	a	b	h	h	h	-	b	h	h	-	h	h	a
lg1	mk259	112.39	NC_012870.2	24905310	h	-	h	b	a	-	h	h	h	-	-	-	b	b	-	h	h	b	a	h	h	h	h	h	b	h	-	h	h	h	-	-	a	b	h	h	h	b	h	h	h	a	h	h	a
lg1	mk260	112.39	NC_012870.2	24804845	h	-	h	b	-	b	h	h	h	-	h	h	-	b	a	h	h	-	-	h	h	h	h	h	b	-	-	h	h	h	h	-	a	b	h	h	h	b	h	h	h	a	b	h	a
lg1	mk261	112.39	NC_012870.2	24863431	h	-	h	b	a	b	h	h	h	a	-	h	b	h	a	h	h	b	a	h	-	h	-	h	-	h	-	h	h	h	h	b	a	b	h	h	h	b	h	h	h	-	h	h	a
lg1	mk262	112.39	NC_012870.2	24870246	h	a	h	b	-	b	h	h	h	a	h	h	b	b	-	h	h	b	a	h	h	-	h	h	-	h	a	h	h	h	h	b	a	b	h	h	h	b	h	-	h	-	h	h	a
lg1	mk263	112.39	NC_012870.2	24916053	h	-	h	b	a	b	h	h	h	a	h	h	b	b	a	h	h	b	a	h	h	h	h	h	-	h	a	h	h	h	-	b	a	b	h	h	h	b	h	h	h	a	h	h	a
lg1	mk264	112.39	NC_012870.2	24942942	h	-	h	b	-	b	h	h	h	a	h	h	b	-	a	h	h	b	-	h	-	h	h	h	-	h	-	h	h	h	-	-	a	-	h	h	h	b	h	h	h	a	-	h	a
lg1	mk265	112.39	NC_012870.2	24913732	h	a	h	b	b	-	h	h	h	-	h	h	b	b	a	h	-	b	a	h	h	h	h	h	-	h	-	h	h	h	-	b	a	b	h	h	h	b	b	h	h	a	h	h	a
lg1	mk266	112.39	NC_012870.2	24870862	-	a	h	b	a	-	h	h	h	a	h	h	b	b	a	h	h	b	a	h	h	h	h	h	-	h	-	h	h	h	h	-	-	b	h	-	h	b	h	h	h	a	h	-	-
lg1	mk267	112.39	NC_012870.2	24913325	h	a	h	b	b	b	h	-	h	a	h	h	b	b	a	-	h	-	-	h	h	h	h	h	-	h	-	h	h	h	-	-	-	b	h	h	h	b	-	h	h	a	h	h	a
lg1	mk268	112.39	NC_012870.2	24864473	h	a	h	b	a	-	h	h	h	a	h	h	b	b	a	h	h	b	a	h	h	h	h	h	b	h	-	h	h	h	h	b	a	b	h	h	h	b	h	h	h	-	h	h	a
lg1	mk269	112.39	NC_012870.2	24840722	h	a	h	-	h	-	h	h	h	a	h	h	b	b	a	h	h	b	-	h	h	-	h	h	-	h	a	h	h	h	h	-	a	-	h	h	h	b	h	h	h	a	h	h	-
lg1	mk270	112.39	NC_012870.2	24848233	h	a	-	b	a	-	h	h	h	-	h	h	b	b	a	h	-	b	-	h	h	h	h	h	-	h	a	h	h	h	h	b	a	-	h	h	h	b	h	h	h	a	h	h	-
lg1	mk271	112.39	NC_012870.2	24814186	h	a	h	b	-	-	h	h	h	-	h	h	b	b	a	h	h	b	-	h	h	h	h	h	b	h	a	h	-	h	h	b	a	b	h	h	h	-	h	h	h	-	-	h	a
lg1	mk272	112.39	NC_012870.2	24902044	h	a	h	b	a	-	h	h	h	a	h	h	-	-	a	-	h	-	a	h	h	h	h	h	-	h	a	-	h	h	h	b	a	b	h	h	h	b	h	h	h	a	h	h	-
lg1	mk273	112.39	NC_012870.2	24862035	h	a	h	-	a	b	h	h	h	a	h	h	b	b	a	h	-	-	a	h	h	h	h	h	-	h	a	h	h	h	h	b	a	h	h	h	h	b	h	h	h	a	h	h	a
lg1	mk274	112.39	NC_012870.2	24870092	h	a	h	b	-	b	h	h	h	-	h	h	b	b	a	h	h	b	a	h	-	h	h	h	-	h	-	h	h	h	h	-	a	b	h	h	h	b	h	h	h	a	h	h	a
lg1	mk275	112.39	NC_012870.2	24858934	h	a	h	b	-	b	h	h	h	a	h	h	-	-	-	h	-	-	a	h	h	h	h	h	b	h	-	h	h	h	h	-	a	b	h	h	h	b	-	h	h	-	h	h	a
lg1	mk276	112.39	NC_012870.2	24861818	h	a	h	b	a	b	h	a	h	a	h	h	b	-	a	h	h	b	a	h	h	h	h	h	b	h	a	h	h	h	h	b	a	b	h	h	h	b	h	h	h	a	h	h	a
lg1	mk277	112.39	NC_012870.2	24854490	h	a	h	b	-	b	h	h	h	-	h	-	b	b	a	h	h	b	a	b	h	h	h	h	b	h	a	h	h	h	-	b	a	b	h	h	-	b	h	h	h	-	h	h	a
lg1	mk278	112.39	NC_012870.2	24870249	h	a	h	b	-	b	h	h	h	a	-	h	b	b	-	h	h	b	a	h	h	-	h	h	-	h	a	h	h	h	h	b	a	b	h	h	h	b	h	-	h	-	h	h	a
lg1	mk279	112.39	NC_012870.2	24863383	h	a	h	-	h	b	h	h	h	-	h	h	b	b	a	h	h	b	a	h	h	h	b	h	-	h	a	h	h	h	h	b	a	b	h	h	h	b	-	h	h	a	h	h	a
lg1	mk280	112.39	NC_012870.2	24802995	h	a	-	-	a	b	h	h	h	a	h	h	b	b	-	h	h	b	-	h	h	-	h	h	h	h	-	h	h	h	h	b	a	b	h	h	h	-	h	h	h	a	h	h	a
lg1	mk281	112.39	NC_012870.2	24861573	h	a	h	b	a	b	h	h	h	-	-	h	-	b	a	h	h	b	a	h	-	h	h	h	b	h	a	h	h	h	h	b	a	b	h	h	-	b	h	h	h	-	h	h	a
lg1	mk282	112.39	NC_012870.2	24870157	h	a	h	b	-	b	h	h	h	a	h	h	b	b	a	h	h	b	a	h	h	h	h	h	-	h	a	h	h	-	h	-	a	b	h	h	h	b	h	h	h	-	h	h	a
lg1	mk283	112.39	NC_012870.2	24818223	h	a	h	b	-	b	h	h	h	-	h	h	b	b	a	-	h	b	a	h	h	h	h	h	-	h	-	h	h	h	-	b	a	b	h	h	-	b	h	h	h	a	-	h	a
lg1	mk284	113.06	NC_012870.2	24854185	h	a	h	b	a	b	b	h	h	a	h	h	b	b	-	h	h	b	-	h	h	h	h	h	b	h	a	h	h	h	h	b	-	b	h	h	b	b	h	h	h	-	h	h	a
lg1	mk285	113.73	NC_012870.2	24862271	h	a	h	h	a	b	h	h	h	a	-	h	b	-	a	-	h	b	-	h	h	h	-	h	b	h	a	h	h	-	h	b	a	h	h	h	-	-	h	h	h	-	h	h	-
lg1	mk286	115.77	NC_012870.2	24214803	h	a	h	h	a	b	-	h	h	-	h	b	b	h	-	-	h	b	-	h	h	h	h	h	b	h	a	h	h	h	h	-	-	h	h	h	h	b	h	h	h	a	-	h	a
lg1	mk287	117.81	NC_012870.2	23405463	h	b	h	h	a	b	h	h	h	h	h	b	-	b	h	h	h	b	h	h	h	h	h	h	b	h	-	h	h	-	h	-	-	-	h	-	-	b	h	h	b	a	h	h	a
lg1	mk288	117.81	NC_012870.2	23412004	h	b	h	h	a	b	h	h	h	h	h	b	b	-	h	h	h	b	-	h	h	h	h	h	-	h	-	h	a	h	h	-	h	b	h	b	h	-	h	h	b	-	-	h	a
lg1	mk289	117.81	NC_012870.2	23504153	h	b	h	h	a	-	h	h	h	-	h	-	b	b	h	h	h	b	h	h	-	h	h	h	-	h	-	h	h	h	h	b	b	b	h	b	h	-	h	h	-	a	h	h	a
lg1	mk290	119.85	NC_012870.2	23768132	h	a	h	h	a	b	h	h	h	h	h	-	b	b	a	h	h	-	h	h	h	h	h	h	b	h	-	h	-	h	h	-	h	b	h	b	h	b	h	h	b	a	h	a	a
lg1	mk291	119.85	NC_012870.2	23534016	h	a	h	h	-	b	h	-	-	h	-	-	b	b	a	h	h	b	-	h	h	h	h	h	-	h	a	h	h	h	h	b	h	-	h	-	h	-	h	h	-	a	h	a	a
lg1	mk292	119.85	NC_012870.2	23820566	h	a	h	h	a	b	h	h	h	-	h	b	b	b	a	-	h	b	h	h	h	h	h	h	b	h	-	-	h	h	h	-	h	b	h	b	h	-	h	h	b	a	h	a	-
lg1	mk293	119.85	NC_012870.2	23745122	h	a	h	h	a	-	h	-	h	h	h	-	b	-	a	h	h	-	h	h	h	h	h	h	-	h	-	h	h	h	h	b	h	b	h	b	h	b	h	h	b	a	h	a	a
lg1	mk294	119.85	NC_012870.2	23819115	h	a	-	h	a	b	h	h	h	h	h	b	b	-	a	h	h	-	h	h	h	h	h	h	-	h	-	h	-	h	h	-	h	b	h	b	h	b	h	h	b	-	h	a	a
lg1	mk295	119.85	NC_012870.2	23763890	h	a	h	h	a	-	h	h	h	h	h	-	b	-	a	h	h	b	-	h	h	h	h	h	-	h	-	h	h	h	h	-	h	-	h	b	h	-	h	h	-	a	h	a	a
lg1	mk296	119.85	NC_012870.2	23763887	h	a	h	h	a	-	h	h	h	h	h	-	b	-	a	h	h	b	-	h	h	h	h	h	-	h	-	h	h	h	h	-	h	-	h	b	h	-	h	h	-	a	h	a	a
lg1	mk297	119.85	NC_012870.2	23858571	h	a	h	h	a	-	h	h	h	h	h	-	b	b	-	h	h	b	h	-	h	h	h	-	b	h	-	h	-	h	h	-	h	b	h	-	h	b	h	h	b	-	h	a	-
lg1	mk298	119.85	NC_012870.2	23819130	h	a	h	h	a	-	h	h	h	h	h	b	-	-	a	h	h	-	h	h	h	h	h	h	b	h	-	h	h	h	h	-	h	b	h	b	h	b	h	h	-	a	h	a	a
lg1	mk299	119.85	NC_012870.2	23858586	h	a	h	h	a	-	h	h	h	h	h	-	b	b	-	h	h	b	h	b	h	h	h	h	b	h	-	h	h	-	h	-	h	b	h	-	h	b	h	h	b	-	h	a	-
lg1	mk300	119.85	NC_012870.2	23773274	h	a	h	h	-	-	h	h	h	h	h	b	b	-	a	h	h	b	h	h	h	-	h	-	b	h	a	h	h	h	h	b	h	-	-	-	h	b	h	h	-	a	h	-	-
lg1	mk301	119.85	NC_012870.2	23821687	h	-	h	h	-	b	h	h	h	h	h	b	-	-	a	h	h	b	h	h	h	h	h	h	b	h	-	h	h	h	h	-	h	b	h	b	h	b	h	h	b	a	h	a	a
lg1	mk302	119.85	NC_012870.2	23889417	h	a	h	h	a	-	h	h	h	h	h	-	b	b	a	h	h	b	h	h	-	-	h	h	-	h	-	h	-	-	h	b	h	b	h	-	h	-	h	h	-	a	h	-	a
lg1	mk303	120.52	NC_012870.2	23401397	h	a	h	h	a	b	h	h	h	h	-	b	b	-	a	-	h	-	h	h	h	h	h	-	b	h	-	h	h	-	h	b	h	b	h	b	h	b	h	h	b	a	h	a	a
lg1	mk304	120.52	NC_012870.2	23820640	h	a	h	h	a	b	h	h	h	h	h	b	b	-	-	h	h	b	h	h	h	h	h	h	b	h	-	h	h	h	h	-	h	b	h	-	h	b	h	h	b	a	h	a	a
lg1	mk305	121.19	NC_012870.2	23401396	h	a	h	h	a	b	h	h	h	h	-	b	b	-	a	h	h	-	h	h	h	h	h	-	b	h	-	h	h	-	h	b	h	-	h	b	h	b	h	h	b	a	-	a	a
lg1	mk306	121.19	NC_012870.2	23523754	h	a	h	h	a	b	h	h	h	h	h	-	b	b	a	h	h	-	h	h	h	-	h	h	b	h	-	h	h	h	h	b	h	b	h	-	h	b	h	h	-	a	h	-	-
lg1	mk307	121.19	NC_012870.2	23535161	h	a	h	h	a	b	h	h	h	h	h	-	b	b	a	h	h	-	h	h	h	h	h	h	b	h	-	h	h	h	h	-	-	-	h	-	h	b	h	h	b	a	h	-	a
lg1	mk308	121.19	NC_012870.2	23496406	h	a	h	h	a	b	h	h	h	h	h	-	-	b	a	-	h	-	-	h	h	h	h	h	b	h	-	h	h	h	-	-	h	b	h	b	h	b	h	h	b	a	h	a	a
lg1	mk309	121.19	NC_012870.2	23585401	h	-	-	h	-	b	h	h	h	h	h	b	b	b	-	h	h	b	h	h	h	h	h	h	b	h	-	h	h	h	h	b	-	-	h	b	h	-	h	h	b	a	h	a	a
lg1	mk310	121.19	NC_012870.2	23527923	h	a	h	h	a	b	h	h	h	h	h	-	b	-	-	h	h	b	h	h	h	h	-	h	b	h	a	h	h	h	h	-	h	-	h	b	h	-	h	h	b	a	h	a	a
lg1	mk311	121.19	NC_012870.2	23524113	h	a	h	h	-	-	h	h	h	h	h	b	b	b	a	h	h	b	h	h	h	h	h	h	-	h	-	h	h	h	h	-	h	b	-	b	h	b	h	h	b	a	h	-	a
lg1	mk312	121.19	NC_012870.2	23528518	h	a	h	h	-	b	h	h	h	h	h	-	-	-	a	h	h	b	h	h	h	h	h	h	-	h	a	h	-	h	h	-	h	b	h	-	h	b	h	-	b	a	h	a	-
lg1	mk313	121.19	NC_012870.2	23536005	h	a	h	h	-	b	h	-	h	h	h	-	b	b	-	h	h	b	h	h	h	h	h	h	b	h	a	h	h	-	h	-	h	-	h	b	h	-	h	h	b	a	h	a	a
lg1	mk314	121.19	NC_012870.2	23496387	h	a	h	h	a	b	h	h	h	h	h	b	-	b	a	-	h	b	-	h	h	h	h	h	b	h	-	h	h	h	h	h	h	b	h	b	h	-	h	h	b	a	h	a	a
lg1	mk315	121.19	NC_012870.2	23523412	h	a	h	h	a	-	h	h	h	h	h	-	-	b	-	h	h	-	h	h	-	h	h	h	b	h	-	h	h	h	h	-	h	b	h	b	h	-	h	h	b	a	-	a	a
lg1	mk316	121.19	NC_012870.2	23496363	h	a	h	h	a	b	-	h	h	h	h	b	-	b	a	h	h	b	h	h	h	h	h	h	b	h	-	h	h	h	h	h	h	-	h	b	-	-	h	h	b	a	h	a	a
lg1	mk317	121.86	NC_012870.2	23412239	h	a	h	h	a	b	h	h	h	h	-	-	b	b	a	h	h	b	h	h	h	h	h	h	-	h	-	h	h	h	h	-	h	b	h	-	h	-	h	h	b	a	h	a	-
lg1	mk318	123.91	NC_012870.2	23563193	h	a	h	h	a	b	h	h	-	-	h	-	-	b	a	h	h	b	h	h	h	h	h	h	b	h	a	h	h	-	-	-	h	-	h	-	h	b	h	h	-	-	h	a	h
lg1	mk319	123.91	NC_012870.2	23563133	h	a	h	b	a	b	h	-	h	-	h	-	-	-	a	h	h	b	h	h	h	h	h	h	b	h	a	h	h	h	b	-	h	b	h	-	-	b	h	h	-	-	h	a	h
lg1	mk320	124.58	NC_012870.2	22356563	h	a	h	h	a	-	h	h	h	-	h	b	b	h	a	h	a	b	a	h	h	h	h	h	b	-	-	h	-	h	h	b	h	a	b	h	h	b	h	h	h	a	h	a	h
lg1	mk321	129.48	NC_012870.2	22435573	h	a	b	h	h	-	h	h	h	a	-	b	b	-	a	h	h	-	-	h	h	h	b	h	b	h	a	h	h	h	b	b	h	a	-	h	-	b	h	-	h	a	h	a	h
lg1	mk322	132.93	NC_012870.2	23132235	h	a	-	h	h	b	h	h	h	h	b	b	b	b	a	h	h	b	h	-	h	h	-	-	-	h	-	h	h	h	-	b	h	b	h	b	h	b	h	h	-	-	h	a	h
lg1	mk323	132.93	NC_012870.2	23240641	h	a	b	h	h	-	h	h	h	h	b	b	b	-	-	h	h	-	h	b	h	h	b	b	b	-	a	h	h	h	-	b	h	b	h	b	h	b	h	h	b	a	h	-	h
lg1	mk324	132.93	NC_012870.2	23240443	h	a	b	h	h	-	h	h	h	-	b	b	b	-	a	h	h	b	h	b	h	h	b	b	-	h	a	h	h	h	-	b	h	b	h	-	h	b	h	h	b	-	h	-	h
lg1	mk325	132.93	NC_012870.2	23194455	h	-	b	h	h	-	h	h	h	h	b	b	-	b	a	h	h	b	h	b	h	h	-	b	-	h	-	h	h	h	-	b	h	b	-	-	h	b	h	h	-	a	h	a	h
lg1	mk326	132.93	NC_012870.2	23139513	-	-	b	h	h	b	h	h	h	-	b	b	b	-	a	h	h	b	h	b	h	h	b	-	-	h	a	h	h	h	b	b	h	-	h	b	h	b	h	h	b	-	h	a	h
lg1	mk327	132.93	NC_012870.2	23240980	h	a	b	h	h	b	h	h	h	h	b	-	b	-	a	h	h	b	-	b	h	h	-	b	b	h	-	h	h	h	-	-	h	b	h	-	h	b	h	-	b	a	h	a	h
lg1	mk328	132.93	NC_012870.2	23240716	h	a	b	h	h	b	h	h	h	h	b	-	b	b	-	h	h	-	h	b	h	h	b	b	-	h	a	-	h	h	-	b	h	b	h	-	h	b	h	h	b	a	h	-	h
lg1	mk329	132.93	NC_012870.2	23131270	h	-	b	h	h	b	h	h	h	h	b	-	b	-	-	h	h	-	h	b	h	h	-	-	b	h	a	h	h	h	-	b	h	b	h	b	h	b	h	h	-	a	h	-	h
lg1	mk330	132.93	NC_012870.2	23240600	h	a	b	h	h	-	h	h	h	h	b	-	b	-	-	h	h	-	h	b	h	h	b	b	b	h	-	h	-	h	-	b	h	b	h	-	h	b	h	h	b	a	h	-	h
lg1	mk331	132.93	NC_012870.2	23102082	h	a	b	h	h	-	h	h	h	h	b	b	-	b	a	h	h	b	h	b	-	h	b	b	b	h	a	h	h	h	-	b	h	b	h	b	h	b	h	h	b	-	h	a	h
lg1	mk332	132.93	NC_012870.2	23247630	h	-	b	h	h	-	h	h	h	h	-	b	b	b	a	h	h	b	h	b	h	h	b	b	b	h	a	h	h	h	b	b	h	-	h	-	h	b	h	h	b	-	h	a	h
lg1	mk333	132.93	NC_012870.2	23132325	h	a	-	h	h	b	h	h	h	h	b	-	b	-	a	h	h	-	h	b	h	h	b	-	-	h	a	h	h	h	-	b	h	b	h	b	h	b	h	h	b	a	h	-	h
lg1	mk334	132.93	NC_012870.2	23206384	h	a	b	h	h	b	h	h	h	h	b	-	b	-	a	h	h	b	-	b	h	h	b	-	-	h	a	h	h	h	b	b	h	b	-	-	h	b	h	h	b	a	h	a	h
lg1	mk335	132.93	NC_012870.2	23240631	h	a	b	h	h	-	h	h	h	h	b	b	b	-	-	h	h	b	h	b	h	h	b	b	b	-	a	h	h	h	-	b	h	b	h	b	h	b	h	h	b	a	h	-	h
lg1	mk336	132.93	NC_012870.2	23240621	h	a	b	h	h	-	h	h	h	h	b	b	b	-	-	h	h	b	h	b	h	h	b	b	b	-	a	h	-	h	-	b	h	b	h	b	h	b	h	h	b	a	h	-	h
lg1	mk337	132.93	NC_012870.2	23240699	h	a	b	h	h	b	h	h	h	h	b	-	b	b	-	h	h	b	h	b	h	h	b	b	-	h	a	h	h	h	-	b	h	b	h	-	h	b	h	h	b	a	h	-	h
lg1	mk338	132.93	NC_012870.2	23132256	h	a	-	h	h	b	h	h	h	h	b	b	b	b	a	h	h	b	h	b	h	h	-	-	-	h	-	h	h	h	-	b	h	b	h	b	h	b	h	h	b	-	h	a	h
lg1	mk339	132.93	NC_012870.2	23240403	h	a	b	h	h	b	h	h	h	-	b	b	b	b	a	h	h	-	h	b	h	h	b	b	-	h	-	h	h	h	-	b	h	b	h	-	h	b	h	h	b	-	h	a	h
lg1	mk340	132.93	NC_012870.2	23176027	h	a	-	h	h	-	h	-	h	h	b	-	b	-	a	h	h	-	h	b	h	h	b	b	-	h	a	h	h	h	b	b	h	-	h	b	h	b	h	h	-	a	h	a	h
lg1	mk341	132.93	NC_012870.2	23247585	h	-	-	h	h	-	-	h	h	h	-	b	b	b	a	h	h	-	h	b	h	-	b	b	b	h	-	h	h	h	-	b	h	-	h	b	h	b	h	h	b	-	h	-	h
lg1	mk342	132.93	NC_012870.2	23240520	h	a	b	-	h	-	h	h	h	h	b	b	b	-	a	h	h	b	-	-	h	h	b	b	b	h	-	h	-	h	-	b	-	b	h	b	h	b	h	h	b	-	h	-	-
lg1	mk343	132.93	NC_012870.2	23148889	h	-	-	-	h	b	h	h	h	h	b	b	b	-	a	-	h	b	h	b	h	h	b	b	-	h	a	h	h	h	-	b	h	-	h	b	h	-	h	h	b	-	h	a	h
lg1	mk344	132.93	NC_012870.2	23240691	h	a	b	h	h	-	h	h	h	-	b	-	b	b	-	h	h	b	h	b	h	h	b	b	-	h	a	h	h	h	-	b	h	b	h	-	h	b	h	h	b	a	h	a	h
lg1	mk345	134.97	NC_012870.2	23534781	h	a	b	-	h	b	h	h	h	h	b	b	b	b	-	h	h	-	h	b	h	h	-	b	b	h	-	h	h	h	h	-	-	b	h	-	h	b	h	h	b	-	h	-	a
lg1	mk346	134.97	NC_012870.2	23306396	h	a	b	h	h	-	h	h	h	h	-	-	-	-	a	h	h	h	h	-	h	h	-	b	-	h	a	h	h	h	h	-	h	b	h	b	h	b	h	h	b	a	h	a	-
lg1	mk347	134.97	NC_012870.2	23349918	h	a	b	h	h	b	h	h	h	h	b	b	b	b	a	h	h	b	-	b	h	-	b	b	-	h	a	h	h	h	h	-	h	b	h	b	h	-	-	h	b	-	h	a	-
lg1	mk348	134.97	NC_012870.2	23530036	h	-	b	h	h	b	h	h	h	h	b	-	h	-	a	h	h	-	h	b	h	h	b	-	b	h	a	h	h	h	h	b	h	b	h	b	h	-	h	-	b	-	-	a	a
lg1	mk349	135.64	NC_012870.2	23529864	h	a	b	h	-	b	h	h	h	-	b	-	b	b	a	h	h	-	-	b	h	h	b	b	-	h	a	h	h	h	h	-	h	-	h	b	h	b	h	h	b	a	h	-	a
lg1	mk350	135.64	NC_012870.2	23347870	h	a	b	h	h	-	h	h	h	h	b	b	b	b	a	h	h	-	h	b	h	-	b	b	b	h	a	h	h	h	h	b	h	-	h	-	h	b	h	h	b	-	h	-	a
lg1	mk351	135.64	NC_012870.2	23528270	h	a	b	h	h	b	h	h	h	h	b	-	-	b	a	h	h	b	h	b	h	-	b	b	b	h	a	h	h	h	h	-	h	-	h	b	h	b	h	h	b	a	h	a	a
lg1	mk352	135.64	NC_012870.2	23349903	h	a	b	h	h	b	h	h	h	h	b	-	b	b	a	h	-	b	-	b	h	-	b	b	-	h	a	h	h	h	h	-	h	b	h	b	h	b	-	h	b	-	h	a	-
lg1	mk353	135.64	NC_012870.2	23349695	h	a	b	h	h	b	-	h	h	h	b	b	h	-	a	h	h	b	-	-	h	h	b	b	-	h	a	h	h	h	h	b	h	b	h	b	h	-	h	h	b	-	h	a	-
lg1	mk354	135.64	NC_012870.2	23347759	h	a	b	h	-	b	h	h	h	-	b	-	b	b	-	h	-	b	h	b	h	h	b	b	b	h	a	h	h	h	h	b	h	b	h	-	h	b	h	h	b	a	h	a	a
lg1	mk355	135.64	NC_012870.2	23347252	h	a	b	h	h	b	h	h	h	h	b	b	-	b	-	h	h	b	h	b	h	h	b	b	b	h	-	h	-	h	h	b	h	b	h	-	h	b	h	h	-	-	h	-	a
lg1	mk356	135.64	NC_012870.2	23342101	h	a	b	h	h	b	h	h	h	h	-	b	b	b	a	h	h	b	h	b	h	h	-	b	b	h	-	h	h	h	h	b	h	-	h	-	h	b	-	h	-	a	h	a	a
lg1	mk357	135.64	NC_012870.2	23349788	h	a	b	-	h	b	h	h	h	h	-	-	h	b	a	h	h	b	h	-	h	h	b	b	-	h	a	h	h	h	h	-	h	-	h	b	h	-	h	h	b	-	h	a	a
lg1	mk358	135.64	NC_012870.2	23347291	h	-	b	h	h	b	h	h	h	h	b	b	b	b	a	h	h	-	h	-	h	h	b	b	-	h	a	h	-	h	h	b	h	b	h	b	h	-	h	h	-	-	h	-	a
lg1	mk359	135.64	NC_012870.2	23347772	h	a	b	h	-	b	h	h	h	b	b	b	b	b	a	h	h	b	h	b	h	h	b	b	b	h	a	h	h	h	h	b	h	b	h	b	h	b	h	h	b	a	h	-	a
lg1	mk360	135.64	NC_012870.2	23349844	h	a	b	h	h	b	h	h	h	h	-	-	-	b	a	h	h	b	h	-	h	-	b	b	-	h	a	-	h	h	h	-	h	-	h	b	h	-	h	h	b	-	h	a	a
lg1	mk361	135.64	NC_012870.2	23524114	h	a	-	h	h	-	h	h	h	h	-	b	b	b	a	h	h	b	h	b	h	h	-	b	-	h	-	h	h	h	h	b	h	b	-	b	h	b	h	h	b	a	h	-	a
lg1	mk362	135.64	NC_012870.2	23522111	h	-	b	h	h	b	h	h	h	h	b	-	b	b	-	h	-	b	h	-	h	h	-	b	-	h	a	h	h	h	h	b	h	b	h	-	h	-	h	h	b	a	h	a	a
lg1	mk363	135.64	NC_012870.2	23524111	h	a	-	h	h	-	h	h	h	h	-	b	b	b	a	h	h	b	h	b	h	h	-	b	-	h	-	h	h	h	h	b	h	b	-	b	h	b	h	h	b	a	h	-	a
lg1	mk364	135.64	NC_012870.2	23536117	h	a	b	h	-	b	h	h	-	h	b	b	b	b	-	h	-	b	h	b	h	h	b	b	b	h	-	h	h	h	h	b	-	b	h	-	h	-	h	h	b	a	h	a	a
lg1	mk365	138.38	NC_012870.2	23347726	h	b	b	h	h	b	h	h	h	-	b	-	b	b	h	h	h	b	h	b	h	h	-	b	b	h	a	h	h	h	h	b	h	b	h	b	h	-	h	h	-	a	h	-	a
lg1	mk366	138.38	NC_012870.2	23310338	h	-	b	h	h	b	h	h	h	h	-	-	b	-	h	h	h	b	h	b	h	-	b	b	b	h	-	h	-	h	h	b	h	b	h	b	-	b	h	h	b	a	h	h	a
lg1	mk367	138.38	NC_012870.2	23412037	-	-	-	h	h	b	h	h	h	h	b	b	b	-	h	h	h	-	-	b	h	h	-	b	-	h	a	h	h	h	h	-	h	b	h	b	h	b	h	h	b	-	h	h	a
lg1	mk368	138.38	NC_012870.2	23496060	h	b	b	h	h	-	-	h	h	h	b	b	b	b	h	h	h	b	h	b	h	h	b	b	b	h	-	h	h	h	h	h	h	-	h	b	h	b	h	h	b	a	h	h	a
lg1	mk369	138.38	NC_012870.2	23306756	h	b	-	h	h	-	h	h	h	-	b	-	b	-	h	h	h	-	h	b	h	-	-	b	b	h	-	-	h	h	h	-	h	b	h	b	h	-	h	h	b	a	b	h	a
lg1	mk370	138.38	NC_012870.2	23349616	h	b	b	h	h	-	h	h	h	h	-	b	b	b	h	h	h	b	h	-	h	h	b	b	b	h	a	h	h	h	h	b	h	b	h	b	h	b	h	h	b	-	h	h	-
lg1	mk371	138.38	NC_012870.2	23347583	h	b	b	h	h	b	h	h	h	h	b	b	b	b	h	h	h	b	h	b	h	h	b	b	b	h	a	h	h	h	h	b	h	-	h	-	h	b	h	h	b	-	h	-	-
lg1	mk372	138.38	NC_012870.2	23341278	h	b	b	h	h	b	-	h	h	h	-	b	b	b	h	h	h	b	h	-	-	h	b	b	b	h	-	h	h	h	h	-	h	-	h	b	h	b	h	h	b	-	-	h	a
lg1	mk373	138.38	NC_012870.2	23401802	h	-	-	h	h	-	h	h	h	h	b	b	b	b	h	h	h	b	h	-	h	h	b	b	-	h	a	h	h	h	h	b	h	b	h	b	h	b	h	h	b	-	h	h	a
lg1	mk374	138.38	NC_012870.2	23348534	h	b	b	h	-	-	h	h	h	h	-	b	b	-	h	h	h	b	h	b	h	h	b	b	-	h	a	h	h	h	h	b	h	b	h	b	h	b	h	h	b	a	h	h	-
lg1	mk375	138.38	NC_012870.2	23412281	h	b	b	h	h	-	h	h	h	h	b	b	b	b	h	h	h	b	h	b	h	h	b	b	-	h	-	h	h	h	h	-	h	b	h	b	h	-	h	h	b	a	h	h	a
lg1	mk376	138.38	NC_012870.2	23266421	h	b	b	h	h	b	h	h	h	h	b	b	b	b	h	h	h	b	h	b	h	h	-	b	b	h	a	h	h	h	-	b	h	b	h	-	h	b	h	h	b	a	h	h	-
lg1	mk377	138.38	NC_012870.2	23342153	h	b	b	h	h	b	h	h	h	-	-	-	b	b	h	h	h	b	h	b	h	h	-	-	b	h	-	h	h	h	h	b	h	b	h	b	h	b	h	h	b	a	h	h	-
lg1	mk378	138.38	NC_012870.2	23411966	h	b	-	h	h	b	h	h	h	h	b	b	b	-	h	h	h	b	h	b	h	-	b	b	-	h	-	h	h	h	h	-	h	b	h	b	h	-	h	h	b	-	-	-	a
lg1	mk379	138.38	NC_012870.2	23349774	h	b	b	h	h	b	h	h	h	h	-	-	b	b	h	h	h	b	h	-	h	h	b	b	b	h	a	h	h	h	h	-	h	-	h	b	h	-	h	h	b	a	h	h	a
lg1	mk380	138.38	NC_012870.2	23340875	h	b	-	h	h	b	h	h	h	-	b	b	-	-	h	h	h	b	h	b	h	h	b	b	-	h	a	h	h	h	h	-	h	-	h	-	h	b	h	h	b	a	h	-	a
lg1	mk381	138.38	NC_012870.2	23346908	h	-	b	h	h	b	h	h	h	h	b	b	-	b	h	h	h	b	h	-	h	h	-	b	b	h	-	h	h	h	h	b	h	b	h	-	h	-	h	h	b	h	h	h	a
lg1	mk382	138.38	NC_012870.2	23411775	h	b	b	h	h	b	h	h	h	h	b	b	b	-	h	h	h	b	h	b	h	h	-	b	b	h	a	h	h	h	h	b	h	-	-	b	-	b	h	h	b	a	-	h	a
lg1	mk383	140.42	NC_012870.2	23412425	h	b	b	-	h	-	h	h	h	h	b	b	-	-	h	h	h	b	h	b	h	h	b	-	b	-	a	h	h	h	h	b	h	b	h	b	h	b	h	h	b	a	h	h	a
lg1	mk384	143.87	NC_012870.2	24150991	h	-	-	h	h	-	h	h	h	a	b	b	b	b	-	h	h	b	a	b	-	h	b	b	b	-	a	h	h	h	h	-	h	b	-	h	h	b	h	h	b	-	h	h	a
lg1	mk385	144.54	NC_012870.2	24246715	h	a	b	h	h	-	h	h	h	a	-	b	b	b	a	h	h	-	a	-	h	h	b	-	-	h	-	h	h	h	h	-	h	-	h	h	h	-	h	h	h	a	-	h	a
lg1	mk386	144.54	NC_012870.2	24476809	h	a	-	h	h	b	h	h	h	a	b	b	-	-	a	-	h	b	-	b	h	h	b	-	b	h	-	h	h	h	h	-	h	-	h	h	-	b	h	h	h	a	h	h	-
lg1	mk387	144.54	NC_012870.2	24283910	h	-	-	h	h	b	h	h	h	-	-	-	b	b	-	h	h	b	a	-	h	h	-	b	b	h	-	h	h	h	h	-	h	-	h	h	h	b	h	h	h	a	h	-	a
lg1	mk388	144.54	NC_012870.2	24267507	h	-	b	h	h	b	h	h	h	-	-	b	b	b	-	h	h	-	a	b	h	h	b	b	-	h	-	h	h	h	h	b	h	b	h	h	h	b	h	-	h	a	h	h	a
lg1	mk389	144.54	NC_012870.2	24476213	h	a	b	-	h	b	h	h	-	-	b	b	b	-	a	-	h	b	a	b	-	h	b	b	-	h	-	h	h	h	h	b	h	b	h	h	h	-	h	h	-	a	h	-	-
lg1	mk390	144.54	NC_012870.2	24228535	h	-	b	h	h	b	h	h	h	a	-	-	b	b	a	h	h	b	a	b	h	h	b	b	b	h	-	h	h	h	h	b	h	b	h	h	h	-	h	h	h	a	h	h	a
lg1	mk391	145.21	NC_012870.2	24148470	h	a	b	h	h	-	h	h	h	a	b	b	-	b	-	h	h	-	a	b	h	h	-	-	b	h	a	h	h	h	h	b	h	b	h	h	h	b	h	h	h	-	h	h	a
lg1	mk392	145.21	NC_012870.2	24215474	h	-	b	h	h	b	h	h	h	-	b	b	b	h	a	-	h	b	a	b	-	h	-	b	-	h	a	h	h	h	h	b	h	h	h	h	h	h	a	h	h	-	h	h	a
lg1	mk393	145.21	NC_012870.2	24150852	h	-	b	h	h	b	h	h	h	a	-	b	b	b	a	h	h	b	a	-	h	h	b	b	b	h	-	h	h	h	-	b	h	-	h	h	h	b	h	h	-	-	h	h	a
lg1	mk394	145.21	NC_012870.2	24208713	h	a	b	h	h	b	h	h	h	a	-	b	b	b	a	h	-	-	a	b	-	h	-	b	-	h	-	h	h	h	h	b	h	b	h	h	h	b	h	h	h	a	h	h	a
lg1	mk395	145.88	NC_012870.2	24214744	h	-	b	h	h	-	h	h	h	a	b	b	b	h	-	-	h	b	a	b	h	h	h	b	-	h	a	h	h	h	h	-	h	h	h	h	h	h	h	h	h	a	h	-	a
lg1	mk396	145.88	NC_012870.2	24150648	h	-	b	h	h	-	h	h	h	a	b	b	b	b	a	h	h	b	a	-	h	h	b	b	-	-	a	h	h	h	-	b	-	b	h	h	h	-	h	h	h	-	h	h	a
lg1	mk397	145.88	NC_012870.2	24623570	h	a	b	h	h	-	h	h	b	a	b	-	-	-	a	h	h	-	-	b	h	h	b	b	b	h	a	h	-	h	-	-	h	b	h	h	h	b	h	h	h	a	h	h	h
lg1	mk398	145.88	NC_012870.2	24623634	h	a	b	h	h	-	h	h	b	a	-	-	b	-	a	h	h	b	-	b	h	h	b	b	b	h	-	h	-	h	b	-	h	b	h	h	h	b	h	h	h	a	h	h	h
lg1	mk399	145.88	NC_012870.2	24623452	h	a	-	h	h	b	h	h	b	a	b	b	-	-	a	h	h	b	-	b	h	h	-	b	b	h	a	h	h	h	-	b	h	b	h	h	h	b	h	h	h	-	-	h	h
lg1	mk400	145.88	NC_012870.2	24596320	h	a	b	h	-	b	h	h	h	a	b	b	h	h	a	h	h	b	-	b	h	h	h	-	-	h	a	h	h	h	b	b	h	b	-	h	h	h	h	h	h	a	h	h	h
lg1	mk401	145.88	NC_012870.2	24623456	h	a	-	h	h	b	h	h	b	a	b	b	-	-	a	h	h	b	-	b	h	h	-	b	b	h	a	h	h	h	-	b	h	b	h	h	h	b	h	h	h	-	-	h	h
lg1	mk402	145.88	NC_012870.2	24623670	h	a	b	h	h	-	h	h	b	a	-	-	b	-	a	h	h	b	-	b	h	h	b	b	-	h	-	h	-	h	b	b	h	b	h	h	h	b	h	h	h	a	h	h	h
lg1	mk403	145.88	NC_012870.2	24623632	h	a	b	h	h	-	h	h	b	a	-	-	b	-	a	h	h	b	-	b	h	h	b	b	b	h	-	h	-	h	b	b	h	b	h	h	h	b	h	h	h	a	h	h	h
lg1	mk404	145.88	NC_012870.2	24623649	h	a	b	h	h	-	h	h	b	a	-	-	b	-	a	h	h	b	-	b	h	h	b	b	b	h	-	h	-	h	b	-	h	b	h	h	h	b	h	h	h	a	h	h	h
lg1	mk405	146.55	NC_012870.2	24604821	h	a	-	h	h	b	h	h	h	-	-	b	b	-	-	h	a	b	-	b	h	h	b	b	b	h	a	h	h	h	b	b	h	b	h	h	h	b	h	h	h	a	h	h	h
lg1	mk406	147.9	NC_012870.2	24603527	h	-	b	h	h	-	h	h	h	a	b	-	b	b	a	-	b	b	a	b	h	h	b	b	-	h	a	h	h	-	-	-	h	b	h	h	h	b	-	h	h	-	h	b	b
lg1	mk407	148.58	NC_012870.2	23965059	h	a	b	h	h	b	h	h	b	a	-	b	b	b	-	h	h	-	a	b	h	h	b	b	b	h	-	h	h	h	-	-	h	-	-	h	h	b	h	h	-	-	h	a	-
lg1	mk408	149.93	NC_012870.2	22926736	h	a	b	-	h	-	h	h	h	a	h	b	b	b	-	-	h	-	a	-	h	-	b	b	-	h	-	h	h	h	h	b	h	-	b	h	h	b	h	-	h	a	h	-	h
lg1	mk409	149.93	NC_012870.2	22926941	h	-	b	a	h	b	h	-	h	-	h	b	b	b	a	h	h	-	-	b	h	h	-	b	-	h	-	h	h	h	h	-	h	b	-	h	h	-	h	h	h	a	h	-	h
lg1	mk410	149.93	NC_012870.2	22927758	h	-	-	h	h	-	h	h	h	a	h	-	b	-	a	h	h	-	a	b	-	h	b	b	b	h	-	h	h	h	h	b	h	-	b	h	-	-	h	h	h	a	h	a	h
lg1	mk411	149.93	NC_012870.2	22927131	h	-	b	a	h	b	h	h	h	-	h	-	b	b	a	h	h	b	a	b	h	h	b	-	b	h	a	h	h	h	h	b	h	b	-	h	h	-	h	h	h	a	h	a	h
lg1	mk412	149.93	NC_012870.2	23056725	h	-	-	h	h	b	h	h	h	-	b	b	b	b	-	h	h	b	a	b	h	h	-	b	-	h	-	h	-	h	-	-	h	b	b	h	b	b	h	h	h	a	h	-	h
lg1	mk413	149.93	NC_012870.2	22866077	h	a	b	h	h	-	h	h	h	-	b	-	-	b	a	h	h	-	a	b	h	-	b	-	-	h	a	h	h	h	h	b	h	b	b	h	h	b	h	h	h	a	h	-	h
lg1	mk414	149.93	NC_012870.2	23047544	h	a	-	h	h	b	h	h	h	-	b	b	b	b	-	h	h	b	a	-	h	h	b	b	-	h	-	h	h	-	b	b	h	b	-	-	h	b	h	h	h	a	h	-	h
lg1	mk415	149.93	NC_012870.2	23012504	h	a	b	h	-	-	h	h	h	-	-	b	-	b	a	h	h	-	-	b	h	h	b	b	b	h	a	h	h	h	-	b	h	-	b	h	-	b	h	h	h	a	h	-	h
lg1	mk416	149.93	NC_012870.2	22898476	h	a	b	h	-	b	h	h	h	a	-	b	b	b	a	h	b	b	-	b	h	h	-	b	b	h	-	h	h	h	h	b	h	-	-	h	h	b	h	h	h	-	h	a	h
lg1	mk417	149.93	NC_012870.2	22842144	h	-	-	h	h	b	h	h	h	a	b	b	b	b	a	h	h	b	a	b	h	h	b	b	-	-	-	h	h	h	h	b	h	b	-	h	h	-	h	h	h	a	h	-	h
lg1	mk418	151.28	NC_012870.2	22759562	h	a	b	h	h	-	h	h	h	a	b	-	b	h	a	h	h	b	-	h	h	h	-	h	b	h	a	h	h	h	h	-	h	-	-	h	h	-	h	h	h	a	h	a	h
lg1	mk419	151.28	NC_012870.2	22505690	h	a	b	h	h	b	h	h	h	a	-	b	b	h	a	h	h	-	a	h	-	h	b	h	-	h	a	h	h	h	h	-	h	a	b	h	h	b	h	h	-	a	h	-	h
lg1	mk420	151.28	NC_012870.2	22638532	h	a	b	h	h	-	h	h	h	a	-	b	-	h	a	h	-	-	a	h	h	-	b	h	b	h	-	h	h	h	h	b	h	a	b	h	h	b	-	h	h	a	h	a	h
lg1	mk421	151.28	NC_012870.2	22766015	h	a	b	h	h	b	h	h	h	-	b	-	-	h	a	h	h	-	a	h	h	h	b	h	b	b	a	h	h	h	-	b	h	a	b	h	h	b	h	h	h	a	h	a	h
lg1	mk422	151.28	NC_012870.2	22502949	h	a	-	h	-	b	h	h	h	-	b	b	b	h	a	h	h	b	a	h	h	h	-	h	b	h	a	h	h	h	h	b	h	a	b	h	h	b	h	h	h	a	h	-	h
lg1	mk423	151.28	NC_012870.2	22791437	h	a	b	h	h	b	h	h	-	a	-	b	b	h	a	h	h	b	-	h	h	h	b	h	-	h	-	h	h	-	h	b	h	a	-	h	-	-	h	h	h	-	h	a	h
lg1	mk424	151.28	NC_012870.2	22792578	-	a	-	h	h	-	h	h	h	a	b	b	b	h	a	h	h	b	a	h	h	-	b	h	b	h	a	h	-	h	h	b	h	a	b	h	h	-	h	h	h	-	h	a	h
lg1	mk425	151.28	NC_012870.2	22449504	-	a	b	h	h	b	h	h	h	-	-	-	b	h	-	h	h	b	a	-	h	h	b	h	-	h	-	h	h	h	h	b	h	a	-	h	h	b	h	h	h	a	h	-	h
lg1	mk426	151.95	NC_012870.2	22759635	h	a	b	h	h	b	h	h	h	a	b	b	-	h	-	h	h	b	-	h	h	h	-	h	b	h	a	h	h	h	h	b	h	a	b	h	h	-	h	h	h	a	h	a	h
lg1	mk427	152.62	NC_012870.2	22754636	h	a	-	-	-	b	h	h	h	a	h	-	-	h	a	h	h	-	a	h	h	h	h	-	b	h	-	h	h	h	h	-	h	a	b	h	h	-	h	h	h	a	h	a	h
lg1	mk428	156.79	NC_012870.2	71939038	-	b	h	h	-	-	h	h	h	h	h	a	a	h	h	b	h	-	b	a	h	b	h	h	a	h	h	b	b	b	h	h	h	b	a	h	-	-	b	-	h	a	a	-	h
lg1	mk429	159.53	NC_012870.2	76025214	a	-	h	h	h	b	h	h	-	h	h	a	b	b	a	a	h	b	a	-	h	h	-	b	h	-	a	b	-	h	h	a	h	b	a	h	h	-	b	-	h	h	-	-	a
lg1	mk430	162.98	NC_012870.2	19798101	h	h	h	h	h	-	h	h	b	h	h	a	-	-	b	h	b	-	h	b	h	-	h	b	h	h	a	h	h	h	h	b	h	b	b	h	h	b	b	a	b	b	a	h	-
lg1	mk431	165.72	NC_012870.2	21311134	h	a	h	h	h	b	h	h	h	h	b	h	a	h	h	h	h	b	b	-	h	-	h	b	h	b	a	h	h	h	h	h	-	b	b	b	b	-	b	-	-	b	h	h	-
lg1	mk432	165.72	NC_012870.2	21077090	h	a	h	h	-	b	h	h	h	a	b	a	a	b	h	h	h	b	b	b	h	b	h	b	h	b	-	a	h	h	h	h	-	-	b	a	b	-	b	a	h	b	h	h	-
lg1	mk433	165.72	NC_012870.2	21062062	h	a	-	h	h	b	h	h	h	a	b	-	-	b	h	h	h	b	b	b	h	b	h	-	h	b	a	a	h	h	h	h	b	b	b	h	b	b	b	a	h	b	h	h	a
lg1	mk434	165.72	NC_012870.2	21084218	h	a	h	h	h	b	-	h	h	a	b	-	-	b	h	h	h	b	-	b	h	-	h	b	h	b	-	a	h	h	h	h	b	b	-	h	b	b	b	-	h	b	h	h	a
lg1	mk435	165.72	NC_012870.2	21063158	h	h	h	h	h	b	h	h	h	-	-	a	-	b	h	h	h	-	b	-	h	b	h	b	-	-	-	a	h	h	h	h	b	b	b	h	b	b	b	-	h	b	h	h	a
lg1	mk436	165.72	NC_012870.2	21076921	h	-	h	h	h	-	h	h	h	-	b	a	-	-	h	h	h	-	-	b	h	-	h	b	h	b	a	a	h	h	h	h	-	b	b	h	b	b	b	a	-	b	h	h	-
lg1	mk437	165.72	NC_012870.2	21100134	h	h	h	h	h	b	h	h	h	a	b	-	a	-	h	h	h	-	-	b	h	b	h	b	h	b	-	a	h	h	h	h	-	b	b	h	b	h	b	a	h	-	h	h	a
lg1	mk438	165.72	NC_012870.2	21077156	h	-	h	h	h	b	h	h	h	a	b	a	a	b	h	h	h	b	b	b	h	-	h	b	h	b	-	a	h	h	h	h	-	b	b	h	b	b	b	a	h	-	h	h	-
lg1	mk439	165.72	NC_012870.2	21078307	h	a	h	h	-	b	h	h	h	a	-	-	a	b	h	h	h	b	b	b	-	-	-	b	h	b	a	a	h	h	h	h	b	b	b	h	b	b	b	a	h	b	h	h	a
lg1	mk440	165.72	NC_012870.2	21086483	h	a	h	h	h	b	h	h	-	a	b	a	-	b	h	h	h	b	b	b	h	b	h	b	h	b	a	a	h	h	h	h	-	-	-	h	b	b	-	a	-	b	h	-	a
lg1	mk441	165.72	NC_012870.2	21052764	h	a	h	h	h	-	h	h	h	a	b	a	-	-	h	h	h	-	b	b	h	b	h	b	h	b	a	-	h	h	h	h	-	b	b	h	b	b	-	a	h	-	-	h	a
lg1	mk442	165.72	NC_012870.2	21062208	-	-	h	h	h	b	h	h	h	-	-	-	a	b	h	h	h	b	b	b	h	b	h	b	h	b	-	a	h	h	h	h	-	b	b	h	b	b	b	a	h	b	h	h	a
lg1	mk443	165.72	NC_012870.2	21052767	h	a	h	h	h	-	h	h	h	a	b	a	-	-	h	h	h	-	b	b	h	-	h	b	h	b	a	-	h	h	h	h	-	b	b	h	b	b	-	a	h	-	-	h	a
lg1	mk444	165.72	NC_012870.2	21084264	h	h	h	h	h	b	-	h	h	-	b	a	-	b	h	h	h	b	b	b	h	-	h	b	h	b	-	a	h	h	h	h	b	b	-	h	b	b	b	-	h	b	h	h	a
lg1	mk445	165.72	NC_012870.2	21078331	h	a	h	h	-	b	-	h	h	a	-	-	a	b	h	h	h	b	b	b	-	-	h	b	h	b	-	a	h	h	h	h	b	b	b	-	-	b	b	a	h	b	h	h	a
lg1	mk446	166.39	NC_012870.2	21083920	h	-	h	h	h	b	h	h	h	a	b	a	-	-	h	h	h	b	b	b	h	-	h	-	h	b	a	a	h	h	h	h	b	b	b	h	b	b	b	-	h	b	h	h	a
lg1	mk447	166.39	NC_012870.2	21085905	h	-	h	h	h	-	h	h	h	a	b	-	-	h	h	-	h	b	-	b	h	-	h	-	h	b	-	a	h	a	h	h	b	b	b	-	-	b	-	a	h	b	h	h	-
lg1	mk448	167.06	NC_012870.2	21104046	h	-	h	h	h	-	h	h	h	a	-	a	a	h	h	a	-	b	-	b	h	-	h	b	h	b	-	a	a	-	-	h	h	b	b	h	-	b	b	a	h	b	a	h	-
lg1	mk449	167.06	NC_012870.2	21052755	h	a	h	h	h	-	h	h	h	a	-	a	a	h	h	a	h	-	h	b	h	b	h	-	h	b	a	-	-	-	h	h	h	b	b	h	b	b	-	a	h	-	-	h	a
lg1	mk450	167.06	NC_012870.2	21082705	h	a	h	h	h	-	h	h	h	a	-	a	-	h	-	-	a	b	h	b	h	b	h	-	h	b	-	a	a	a	h	h	h	b	b	h	-	b	-	a	h	-	-	h	a
lg1	mk451	167.06	NC_012870.2	21085607	h	a	h	-	h	b	h	h	h	-	b	a	-	h	h	a	h	b	h	-	h	b	h	b	h	b	a	a	a	a	h	h	h	b	b	h	b	b	b	a	h	b	a	h	-
lg1	mk452	167.06	NC_012870.2	21086470	h	a	h	h	h	b	h	h	-	a	-	a	a	h	h	-	h	b	h	b	h	b	h	b	h	b	a	a	a	a	h	h	h	-	-	h	b	b	-	-	-	b	-	-	a
lg1	mk453	167.06	NC_012870.2	21061407	h	a	h	h	h	b	h	h	h	a	-	a	-	h	h	a	h	-	h	b	h	-	b	b	h	b	-	a	a	a	h	-	h	-	b	h	b	b	b	-	h	b	a	h	a
lg1	mk454	167.06	NC_012870.2	21081642	h	-	h	h	h	b	-	h	-	a	-	a	a	h	h	a	h	b	h	-	h	-	h	b	h	b	-	a	-	a	h	h	h	-	b	h	b	b	b	a	h	-	a	h	-
lg1	mk455	167.06	NC_012870.2	21082690	h	a	h	h	h	b	h	h	h	a	-	a	-	h	-	-	-	-	h	b	h	b	h	-	h	b	-	a	a	a	h	h	h	b	-	h	-	b	-	a	h	-	-	h	a
lg1	mk456	167.06	NC_012870.2	21078093	h	a	h	h	h	b	h	h	h	a	-	a	a	h	h	a	h	b	h	-	h	b	h	b	-	b	a	a	a	a	h	h	h	-	-	h	b	-	-	a	h	-	-	h	-
lg1	mk457	167.06	NC_012870.2	21085932	h	a	h	h	-	-	h	h	h	a	b	-	-	h	h	-	h	b	h	b	-	-	h	b	-	b	a	a	a	a	h	h	h	b	b	-	b	-	-	a	h	-	a	h	-
lg1	mk458	167.06	NC_012870.2	21170829	h	a	h	-	h	-	-	h	h	a	-	a	a	h	h	a	h	b	h	-	h	-	b	b	h	b	a	a	a	a	h	h	h	b	b	-	-	-	b	a	h	b	-	h	a
lg1	mk459	167.06	NC_012870.2	21077077	h	a	h	h	h	b	h	h	h	a	b	a	a	h	h	a	h	b	h	b	h	b	h	b	h	b	-	a	a	-	h	h	h	-	b	-	b	-	b	a	h	b	a	h	-
lg1	mk460	167.06	NC_012870.2	21077105	h	-	h	h	h	b	h	h	h	a	b	a	a	h	h	a	h	b	h	b	h	-	h	b	h	b	-	a	a	-	h	h	h	-	b	h	b	-	b	a	h	b	a	h	-
lg1	mk461	167.06	NC_012870.2	21081580	h	a	h	h	h	b	h	h	h	a	-	a	a	h	h	a	h	b	-	-	h	-	h	-	h	b	-	a	a	a	h	h	h	-	b	h	b	b	b	a	h	-	a	-	-
lg1	mk462	167.06	NC_012870.2	21086481	h	a	h	h	h	b	h	h	-	a	b	a	-	h	h	a	h	b	h	b	h	b	h	b	h	b	a	a	a	a	h	h	h	-	-	h	b	b	-	-	-	b	-	-	a
lg1	mk463	167.06	NC_012870.2	21084549	h	-	h	h	h	b	h	h	h	a	b	-	a	h	h	-	h	b	h	b	h	b	h	b	h	b	a	a	a	a	h	h	h	b	b	h	b	b	b	a	h	-	-	h	a
lg1	mk464	167.06	NC_012870.2	21105172	-	a	h	h	h	b	h	h	h	a	-	a	a	h	h	-	h	b	h	b	h	-	h	b	h	b	a	a	a	a	h	h	h	b	-	h	-	-	-	-	h	-	a	h	a
lg1	mk465	167.06	NC_012870.2	21078312	h	a	h	h	-	b	h	h	h	a	-	-	a	h	h	a	h	b	h	b	-	-	-	b	h	b	-	a	a	a	h	h	h	b	b	h	b	b	b	a	h	b	-	h	a
lg1	mk466	167.06	NC_012870.2	21078381	h	a	h	h	h	b	h	h	h	a	b	-	a	h	h	-	h	b	h	b	-	-	h	b	h	-	-	a	a	-	h	h	h	b	b	h	-	b	b	-	h	b	a	h	a
lg1	mk467	167.06	NC_012870.2	21061426	h	a	h	h	h	b	h	h	h	a	b	a	a	h	h	a	h	-	h	b	h	b	-	b	h	b	-	a	a	a	h	-	h	-	b	h	b	b	b	a	h	b	a	h	a
lg1	mk468	167.06	NC_012870.2	21076717	h	a	h	h	h	b	h	h	h	a	b	-	a	h	h	a	h	b	h	-	h	-	h	b	h	b	a	a	a	a	h	h	h	b	b	h	-	b	b	a	-	b	-	h	-
lg1	mk469	167.73	NC_012870.2	21078284	h	a	h	h	h	b	h	h	h	-	-	-	a	h	h	a	h	b	h	-	h	b	-	b	h	-	-	a	a	a	h	h	h	b	b	h	b	b	b	a	h	b	-	h	a
lg1	mk470	167.73	NC_012870.2	21081477	h	-	h	h	h	b	h	h	h	a	-	-	a	h	h	-	h	-	h	b	h	-	h	b	h	b	-	a	a	a	h	h	h	b	b	h	-	b	b	a	h	b	a	-	a
lg1	mk471	170.47	NC_012870.2	20894714	h	a	-	h	a	a	h	h	h	a	h	-	a	h	h	a	h	b	h	b	h	b	a	b	-	b	a	a	-	a	h	h	h	b	b	h	b	b	b	-	h	-	a	h	-
lg1	mk472	170.47	NC_012870.2	21446578	h	a	a	h	a	-	-	h	h	h	h	a	-	a	h	a	h	b	a	-	h	-	a	b	h	b	a	a	a	a	h	h	h	a	b	b	-	-	h	a	h	h	a	h	-
lg1	mk473	170.47	NC_012870.2	21445365	h	a	a	h	a	a	h	h	h	h	h	a	a	a	h	-	h	b	-	b	h	b	-	b	h	b	-	a	a	a	h	h	h	a	b	b	h	b	h	-	h	h	a	h	-
lg1	mk474	171.83	NC_012870.2	20456108	h	a	a	-	a	a	h	h	h	h	h	a	-	h	-	a	h	b	h	b	h	h	a	-	h	b	a	a	-	a	h	h	h	b	b	h	b	b	b	a	b	b	a	h	a
lg1	mk475	173.87	NC_012870.2	20138354	h	a	a	h	-	-	h	h	h	h	h	-	a	h	h	h	-	b	h	b	h	h	a	b	h	h	-	a	h	h	h	h	h	-	b	h	-	b	h	a	h	-	-	h	a
lg1	mk476	173.87	NC_012870.2	20112108	h	-	a	h	-	a	h	h	h	h	h	a	a	h	h	h	-	b	a	b	h	-	a	b	h	-	a	-	h	h	h	h	h	b	b	h	b	b	b	a	b	b	a	h	a
lg1	mk477	173.87	NC_012870.2	20117805	h	a	a	h	a	a	h	h	h	h	h	a	a	h	h	h	b	b	h	-	h	b	a	b	-	-	-	a	h	h	h	h	h	b	b	h	-	b	-	-	b	b	a	h	-
lg1	mk478	173.87	NC_012870.2	20118144	-	-	a	h	a	-	h	h	h	h	h	a	a	h	h	h	b	b	h	-	h	-	a	b	h	b	a	-	-	h	h	h	h	b	b	h	b	b	b	a	-	-	a	-	a
lg1	mk479	174.54	NC_012870.2	20061136	h	a	-	h	h	-	h	h	-	h	h	a	a	h	h	h	-	b	h	-	h	b	a	b	h	h	a	a	h	h	h	h	h	b	-	h	b	b	b	a	b	b	a	h	-
lg1	mk480	174.54	NC_012870.2	19706563	h	a	a	h	h	a	h	h	b	h	h	h	-	h	b	h	b	b	h	b	h	b	a	b	h	h	-	a	h	h	h	h	h	-	b	-	h	b	b	a	b	b	a	h	a
lg1	mk481	174.54	NC_012870.2	19979025	h	a	a	h	h	a	h	h	b	h	h	-	-	h	b	h	-	-	h	b	h	b	a	b	h	h	-	a	h	h	h	h	h	b	b	h	h	b	b	a	b	b	a	h	a
lg1	mk482	174.54	NC_012870.2	19997976	h	b	a	h	h	a	-	h	-	-	h	-	h	b	-	b	b	-	-	b	h	b	a	b	h	h	a	h	h	b	h	h	h	b	b	h	h	b	b	-	b	b	a	b	h
lg1	mk483	174.54	NC_012870.2	19653601	-	a	a	h	h	a	h	h	-	h	h	a	a	h	b	h	b	b	h	b	h	-	-	b	h	h	-	a	h	h	h	h	h	b	-	h	h	-	b	-	b	b	a	h	a
lg1	mk484	174.54	NC_012870.2	19637587	h	a	-	h	h	a	-	h	b	h	b	a	-	h	-	h	b	b	h	b	h	b	a	b	h	h	a	a	h	h	h	h	h	b	b	h	h	b	-	a	b	-	a	h	a
lg1	mk485	175.21	NC_012870.2	19695981	h	a	a	h	h	-	h	h	b	-	h	h	a	h	b	h	b	b	h	-	-	b	-	b	h	h	a	a	h	h	h	h	h	-	b	h	h	-	-	-	b	b	a	-	a
lg1	mk486	175.88	NC_012870.2	19698216	h	a	a	h	h	-	-	h	b	h	h	h	a	h	b	h	b	-	h	b	h	b	a	b	h	h	a	a	h	h	h	h	-	-	b	h	h	b	b	a	b	-	a	h	-
lg1	mk487	175.88	NC_012870.2	19523146	h	-	-	b	h	b	h	h	b	h	h	-	-	h	-	a	b	-	-	h	h	b	h	h	h	h	h	a	b	a	h	h	b	b	b	h	h	b	b	a	b	-	h	h	a
lg1	mk488	176.55	NC_012870.2	19530915	-	a	-	b	h	b	h	h	b	-	h	a	a	h	b	a	-	b	-	h	h	b	-	-	h	h	h	a	-	-	h	h	b	b	b	h	h	-	b	a	b	b	h	h	a
lg1	mk489	182.19	NC_012870.2	57852394	h	b	h	a	h	a	h	h	a	h	h	a	b	b	h	-	a	a	h	a	h	a	-	a	a	a	h	h	h	a	h	h	h	-	h	-	b	-	a	b	-	h	h	a	h
lg1	mk490	182.19	NC_012870.2	57852387	h	b	h	a	h	a	h	h	a	h	h	a	b	b	h	-	a	a	h	a	h	a	-	a	a	a	h	h	h	-	h	h	h	-	h	-	b	a	a	b	-	h	h	a	h
lg1	mk491	186.36	NC_012870.2	67304047	b	h	h	h	b	a	a	a	h	h	a	-	h	h	a	-	-	h	-	h	h	-	b	h	a	a	-	h	h	h	-	a	h	-	b	h	a	-	a	a	b	h	a	a	-
lg1	mk492	188.4	NC_012870.2	66622161	h	-	h	h	b	-	a	a	-	a	-	-	h	-	b	b	h	-	a	h	h	-	h	b	h	h	h	h	h	h	-	-	h	-	h	a	h	a	-	a	h	h	h	b	h
lg1	mk493	188.4	NC_012870.2	66723699	-	a	h	h	b	-	-	a	h	a	h	b	h	h	h	b	h	b	h	h	-	h	-	-	h	h	h	h	-	h	-	a	h	a	h	a	-	-	-	a	h	-	h	b	h
lg1	mk494	188.4	NC_012870.2	66728902	b	-	h	h	-	a	a	a	h	h	h	-	h	h	h	b	h	-	h	h	h	h	h	b	h	h	h	h	b	h	a	a	h	a	h	a	h	a	a	a	h	h	h	b	-
lg1	mk495	188.4	NC_012870.2	66728654	b	-	h	h	-	-	a	a	h	h	h	b	h	h	h	b	h	-	-	h	-	h	h	-	h	h	h	h	-	h	-	a	h	a	h	a	h	a	a	a	h	h	h	b	h
lg1	mk496	188.4	NC_012870.2	66728699	b	-	h	h	-	a	a	a	h	-	h	b	h	h	h	b	h	b	h	h	h	h	h	-	h	h	h	h	b	h	a	a	h	a	h	-	h	a	a	a	h	h	h	b	h
lg1	mk497	188.4	NC_012870.2	66729067	b	a	b	b	b	-	a	a	-	h	-	-	h	h	h	b	h	b	h	-	h	h	h	b	h	h	h	h	b	h	a	a	h	a	h	-	h	a	-	a	-	h	-	b	h
lg1	mk498	188.4	NC_012870.2	66729057	b	a	b	b	b	-	a	a	-	h	-	-	h	h	h	b	h	b	h	h	h	h	h	b	h	h	h	h	b	h	a	a	h	a	h	-	h	-	b	a	-	h	b	b	h
lg1	mk499	189.07	NC_012870.2	66728140	b	a	h	h	-	a	-	a	h	h	h	b	h	h	h	b	-	b	h	h	h	-	h	b	h	h	h	h	-	h	a	a	-	a	h	-	h	-	a	a	h	h	h	-	h
lg1	mk500	189.07	NC_012870.2	66728137	b	a	h	h	b	a	-	a	h	h	h	b	h	h	h	b	-	b	h	h	h	-	h	b	h	h	h	h	-	h	a	a	-	a	h	-	h	-	a	a	h	h	-	-	h
lg1	mk501	189.07	NC_012870.2	66727889	b	a	h	h	-	a	a	-	-	h	h	-	h	h	h	-	h	b	h	h	h	h	h	-	-	h	h	h	b	h	a	a	h	a	h	a	h	a	a	a	h	h	h	b	h
lg1	mk502	189.74	NC_012870.2	66720481	h	a	h	h	b	a	-	a	h	-	h	b	h	h	h	-	h	b	-	h	h	h	-	-	h	h	h	h	h	h	a	a	h	a	h	-	h	a	a	a	-	h	h	b	h
lg1	mk503	189.74	NC_012870.2	66642816	h	a	h	h	b	a	a	a	h	-	h	-	h	h	b	b	h	-	a	h	h	h	h	b	h	h	h	h	h	h	-	-	h	a	h	-	-	-	-	-	h	h	h	-	h
lg1	mk504	189.74	NC_012870.2	66633157	h	a	h	h	b	-	a	-	h	h	h	-	h	h	b	b	h	b	-	h	h	h	h	b	h	h	h	h	h	h	-	-	h	a	h	-	h	a	-	a	h	h	h	-	h
lg1	mk505	189.74	NC_012870.2	66633509	h	a	h	h	b	a	a	a	-	h	h	-	h	h	b	b	h	b	a	h	h	h	h	b	h	h	h	h	h	h	-	a	h	a	h	-	h	a	-	-	h	h	h	-	h
lg1	mk506	189.74	NC_012870.2	66649626	h	a	h	h	b	-	a	a	h	h	h	b	h	h	b	b	h	-	-	h	-	h	h	-	h	h	h	h	-	-	-	a	h	a	h	a	h	a	a	a	h	h	h	b	h
lg1	mk507	189.74	NC_012870.2	66719349	-	a	-	h	b	a	-	-	h	h	h	b	h	h	-	b	h	b	a	h	h	h	h	-	h	h	h	-	h	h	-	a	h	-	h	a	h	a	a	a	h	h	h	-	h
lg1	mk508	189.74	NC_012870.2	66720093	h	-	h	h	-	a	a	a	h	h	h	b	h	h	h	b	h	-	-	h	-	h	h	b	h	h	h	h	h	h	a	a	h	-	h	a	h	-	a	-	h	h	h	-	h
lg1	mk509	190.42	NC_012870.2	66787138	h	a	h	b	b	-	a	a	h	h	h	-	h	h	b	b	h	-	h	-	h	-	h	b	h	h	h	h	b	h	-	a	h	a	h	a	h	-	b	a	h	h	-	-	h
lg1	mk510	191.77	NC_012870.2	66602710	h	h	h	h	b	-	h	h	a	h	h	-	h	h	b	b	b	b	h	h	h	h	h	b	h	h	b	h	-	h	-	b	h	a	h	h	h	a	a	a	h	h	h	b	h
lg1	mk511	195.22	NC_012870.2	68128777	h	a	b	b	h	b	a	a	h	b	h	b	-	h	b	h	b	b	h	h	-	h	b	b	b	h	-	h	h	h	h	-	h	a	h	h	h	a	a	a	b	h	h	-	h
lg1	mk512	195.22	NC_012870.2	67384724	-	h	b	h	h	-	h	h	h	b	h	b	h	h	h	h	b	-	h	h	h	h	h	b	b	h	-	-	h	h	h	h	h	a	b	h	b	-	-	-	-	h	b	-	h
lg1	mk513	195.89	NC_012870.2	69927738	h	h	-	h	h	-	h	h	h	h	h	-	a	h	h	h	a	b	h	h	h	h	-	b	-	a	h	h	b	a	-	-	a	b	b	-	-	b	b	-	b	h	h	-	h
lg1	mk514	195.89	NC_012870.2	69927902	h	h	-	h	h	a	h	h	h	h	h	b	-	h	h	h	-	b	h	h	h	h	b	b	h	-	h	h	b	-	-	a	a	b	b	-	-	b	b	-	b	h	h	-	h
lg1	mk515	195.89	NC_012870.2	69927991	h	h	h	h	b	a	-	h	h	h	h	b	a	-	h	h	-	-	h	h	h	h	b	b	h	-	h	h	-	a	a	a	h	b	b	-	a	b	b	-	-	h	-	-	h
lg1	mk516	197.24	NC_012870.2	69927941	h	h	-	h	h	a	h	h	h	h	h	b	a	h	h	h	-	b	h	h	h	h	b	b	h	-	h	h	b	a	-	a	a	b	b	-	-	b	b	-	-	-	h	-	h
lg1	mk517	199.98	NC_012870.2	1204853	h	b	b	h	h	b	b	-	h	b	a	a	h	b	b	-	h	h	a	-	h	a	h	h	h	h	h	a	a	-	b	h	a	b	b	-	-	b	h	-	b	h	h	h	b
lg1	mk518	200.65	NC_012870.2	16547498	h	h	b	h	h	a	h	h	a	h	a	h	h	h	a	h	h	h	h	a	h	-	h	a	h	h	-	-	-	h	b	-	a	b	h	b	h	-	b	a	h	-	h	-	h
lg1	mk519	200.65	NC_012870.2	16547834	h	h	b	h	h	a	h	h	-	b	-	a	h	h	a	h	b	h	-	a	h	a	h	a	h	h	a	h	a	h	h	h	a	b	a	h	h	-	b	a	h	h	h	a	h
lg1	mk520	200.65	NC_012870.2	16547825	h	h	b	h	h	a	h	h	a	-	-	a	h	h	a	h	b	h	-	a	h	a	h	h	h	h	-	h	a	h	h	h	a	b	a	h	h	-	b	a	b	h	h	a	h
lg1	mk521	200.65	NC_012870.2	16547820	h	h	b	h	h	a	h	h	-	-	-	a	h	h	a	h	b	h	-	a	h	a	h	h	h	h	-	h	a	h	h	h	a	b	a	h	h	-	b	a	b	h	h	a	h
lg1	mk522	200.65	NC_012870.2	16977930	h	h	b	h	h	-	h	h	h	h	a	-	h	h	a	a	h	h	h	a	h	-	h	a	h	b	-	h	a	a	h	h	a	b	-	h	h	b	b	b	h	h	h	-	h
lg1	mk523	201.32	NC_012870.2	17000453	h	h	b	-	h	a	h	h	h	b	-	h	h	h	a	a	h	h	h	-	h	a	h	-	h	-	-	h	a	-	-	h	a	b	a	h	h	b	b	b	h	h	h	a	h
lg1	mk524	201.99	NC_012870.2	17017013	h	h	-	-	h	-	h	h	h	h	-	h	h	h	a	a	h	h	h	a	h	a	h	-	h	b	a	h	a	a	h	h	-	b	a	h	h	b	b	b	h	h	h	a	h
lg1	mk525	202.66	NC_012870.2	17056655	h	h	b	h	h	b	h	h	a	h	a	h	h	h	-	h	h	h	h	a	h	a	h	a	h	h	a	h	a	h	h	a	-	-	a	h	-	b	-	-	h	h	b	a	h
lg1	mk526	202.66	NC_012870.2	17051723	h	h	b	h	h	h	-	h	a	h	-	h	h	h	a	h	h	h	h	a	h	-	-	a	h	h	a	h	-	h	h	a	a	b	a	h	h	-	h	b	h	h	b	a	h
lg1	mk527	203.34	NC_012870.2	17047869	h	h	-	h	h	b	h	h	a	h	a	h	h	h	-	h	h	h	h	-	h	a	h	-	h	-	-	-	a	-	h	a	a	-	a	h	b	h	b	h	h	h	-	a	h
lg1	mk528	203.34	NC_012870.2	17052325	h	h	b	h	h	b	h	h	a	h	a	h	h	a	a	h	h	h	h	a	h	a	-	-	h	a	a	h	-	h	h	-	-	a	a	h	h	-	a	b	h	h	-	a	h
lg1	mk529	203.34	NC_012870.2	17052170	h	h	b	h	h	b	h	h	a	-	a	h	h	h	a	h	h	h	h	a	h	-	h	a	h	h	a	h	a	h	h	-	-	b	a	h	-	b	b	b	h	h	b	a	h
lg1	mk530	203.34	NC_012870.2	17103323	h	h	-	h	h	b	h	h	a	h	-	h	h	-	a	h	h	h	h	a	h	-	-	a	h	h	a	-	-	h	h	a	a	a	-	h	h	a	a	b	h	b	-	-	h
lg1	mk531	203.34	NC_012870.2	17058588	h	h	b	h	h	b	h	h	a	-	a	h	-	a	a	h	h	h	h	a	h	a	-	a	h	h	a	h	-	h	h	-	a	a	-	h	-	a	-	-	h	h	-	a	h
lg2	mk532	0	NC_012871.2	60063595	-	a	a	-	h	h	b	b	h	-	h	a	b	b	h	b	h	a	h	h	a	h	h	h	-	b	h	-	-	h	h	h	-	b	b	h	h	a	h	-	h	a	-	b	b
lg2	mk533	0	NC_012871.2	60063580	-	a	a	h	h	h	b	b	h	-	h	a	-	b	-	b	h	a	h	h	a	h	h	h	-	b	h	-	a	h	h	h	-	b	b	h	h	a	h	-	h	a	-	b	b
lg2	mk534	0	NC_012871.2	60063404	-	-	a	h	h	h	b	b	h	h	h	a	-	b	h	b	h	a	h	h	a	h	-	h	a	-	h	-	a	h	h	-	h	b	b	h	h	a	h	-	h	a	-	b	-
lg2	mk535	0	NC_012871.2	60071900	-	-	a	h	h	h	b	-	h	h	h	-	-	b	h	b	h	a	-	h	a	-	h	-	-	b	h	-	a	h	-	h	-	b	b	h	h	a	h	-	h	-	b	-	-
lg2	mk536	0	NC_012871.2	60063914	a	-	a	h	h	h	b	b	h	h	h	-	b	b	-	b	h	-	h	h	a	h	h	h	-	b	h	b	-	h	h	h	h	b	b	h	h	a	h	b	h	a	b	b	b
lg2	mk537	0	NC_012871.2	60071532	-	-	a	h	h	h	b	-	h	h	h	a	-	b	h	b	h	a	h	h	a	h	h	h	a	-	-	-	a	h	-	h	h	b	-	h	h	-	h	b	h	a	-	b	b
lg2	mk538	0	NC_012871.2	60071083	-	a	a	h	h	h	b	-	h	h	h	a	-	b	h	-	h	a	h	h	-	h	h	-	-	b	-	-	a	h	h	h	-	b	b	h	h	a	h	b	h	a	b	b	b
lg2	mk539	0	NC_012871.2	60071187	a	a	a	-	h	h	b	b	h	h	h	-	b	b	h	-	-	-	h	h	a	-	h	h	-	b	-	-	a	h	h	h	h	-	b	h	h	a	-	b	h	a	b	b	b
lg2	mk540	0	NC_012871.2	60063462	-	-	a	h	h	h	b	b	h	h	h	-	-	b	h	b	h	-	h	h	a	h	-	h	a	-	h	-	a	-	h	-	h	b	b	h	h	a	h	b	h	a	-	b	-
lg2	mk541	0	NC_012871.2	60061453	-	a	a	h	h	h	b	b	h	h	h	a	-	b	h	b	h	a	h	h	a	h	h	h	a	-	h	-	-	h	h	h	h	b	b	h	h	a	-	b	h	-	b	b	b
lg2	mk542	0	NC_012871.2	60062230	-	a	a	h	h	h	b	b	h	h	h	-	b	b	h	-	h	a	h	h	a	h	h	h	-	b	-	-	a	h	h	h	h	b	-	h	h	a	h	-	-	-	b	b	b
lg2	mk543	0	NC_012871.2	60061683	-	a	a	h	h	h	b	b	h	h	h	a	-	b	h	b	h	a	h	-	a	h	h	h	a	-	h	-	a	h	h	-	h	-	-	h	h	a	h	-	h	-	b	b	b
lg2	mk544	0	NC_012871.2	60079319	a	-	-	h	h	-	b	b	h	h	h	a	-	b	h	b	h	a	-	h	a	h	h	h	a	b	h	b	a	-	h	h	a	b	b	h	h	a	h	b	h	a	-	-	b
lg2	mk545	0	NC_012871.2	60063648	a	a	a	-	h	h	b	b	h	-	-	-	-	b	-	b	h	a	h	h	a	h	h	h	-	b	h	-	a	h	h	h	-	b	b	h	h	a	h	b	h	a	b	-	-
lg2	mk546	0	NC_012871.2	60079285	a	-	-	h	h	-	b	-	h	h	h	a	-	b	h	b	h	a	h	h	a	h	h	h	a	b	h	b	a	h	h	-	a	-	b	h	h	a	h	b	h	-	-	-	b
lg2	mk547	0	NC_012871.2	60063578	-	a	a	h	h	h	b	b	h	-	h	-	-	b	-	b	h	a	h	h	a	h	h	h	-	b	h	-	a	h	h	h	-	b	b	h	h	a	h	-	h	a	-	b	b
lg2	mk548	0	NC_012871.2	60063591	-	a	a	-	h	h	b	b	h	-	h	a	b	b	h	b	h	a	h	h	a	h	h	h	-	b	h	-	a	h	h	h	-	b	b	h	h	a	h	-	h	-	-	b	b
lg2	mk549	0	NC_012871.2	60063083	a	-	a	h	h	h	b	-	h	-	b	a	-	-	h	-	h	a	-	h	-	h	h	h	-	-	h	-	a	h	h	h	h	b	b	h	h	-	h	b	h	a	b	-	b
lg2	mk550	0	NC_012871.2	60071920	-	-	a	h	h	h	b	-	h	h	h	-	-	b	h	b	h	a	-	h	a	-	h	h	-	b	h	-	a	h	-	h	h	b	b	h	h	-	h	-	h	-	b	-	-
lg2	mk551	0	NC_012871.2	60062340	a	a	a	h	h	h	b	b	h	h	h	-	-	b	h	-	h	-	h	h	a	h	h	h	a	b	h	b	-	h	h	h	h	b	b	h	h	a	h	-	h	-	-	-	-
lg2	mk552	0	NC_012871.2	60061670	-	a	a	h	h	h	b	b	h	h	h	a	-	-	h	-	h	a	h	h	a	h	h	-	a	-	h	-	a	h	h	-	h	-	-	h	h	a	h	b	h	-	b	b	b
lg2	mk553	0	NC_012871.2	60063650	a	a	a	-	h	h	b	b	h	-	-	-	-	b	-	b	h	a	h	h	a	h	h	h	-	b	h	b	a	h	h	h	-	b	b	h	h	a	h	b	h	a	b	b	-
lg2	mk554	0.67	NC_012871.2	60063675	a	a	a	-	h	h	b	b	h	h	h	-	b	b	h	b	h	a	h	h	a	h	h	h	-	b	h	b	a	h	h	h	-	b	b	h	h	a	h	b	h	a	b	b	b
lg2	mk555	1.34	NC_012871.2	60063703	a	a	a	h	h	h	b	b	h	h	h	-	-	b	-	b	h	a	h	h	a	h	h	h	-	-	h	-	a	h	h	h	h	-	b	h	h	a	h	b	h	a	b	b	b
lg2	mk556	2.69	NC_012871.2	59905652	h	h	-	h	-	-	b	-	-	-	-	h	a	-	b	b	a	h	a	b	-	-	h	b	-	b	h	b	-	h	h	b	h	b	-	h	a	a	-	-	-	-	-	b	b
lg2	mk557	4.73	NC_012871.2	60204036	h	h	-	h	a	-	b	b	h	h	h	-	-	h	-	h	a	h	-	h	a	-	h	h	-	b	-	b	a	h	h	b	h	a	b	h	h	a	-	b	b	h	b	-	b
lg2	mk558	4.73	NC_012871.2	60202433	h	h	a	h	a	b	b	-	h	-	-	a	a	h	-	h	a	h	a	h	a	-	h	h	a	b	-	b	a	h	h	b	h	-	b	h	h	a	a	b	b	h	-	b	b
lg2	mk559	4.73	NC_012871.2	60203401	h	-	a	h	a	b	b	-	h	h	b	a	a	-	h	h	-	h	a	h	-	a	h	h	a	-	-	b	a	h	h	b	h	a	-	h	h	a	a	b	-	h	b	b	b
lg2	mk560	4.73	NC_012871.2	60203517	-	h	-	h	a	b	b	-	h	h	h	a	a	h	b	h	-	h	-	h	-	a	h	-	-	b	-	-	-	h	h	-	h	a	b	h	h	a	a	b	b	h	b	b	b
lg2	mk561	4.73	NC_012871.2	60203483	h	h	a	h	a	b	b	-	h	h	h	a	a	h	b	h	-	h	-	h	a	a	h	h	-	b	-	b	-	h	h	-	h	a	b	h	h	-	a	b	b	h	-	b	b
lg2	mk562	4.73	NC_012871.2	60204022	h	h	-	h	a	-	b	b	h	h	h	-	-	h	b	h	a	h	a	h	a	-	h	h	a	b	-	b	a	h	h	b	h	a	b	h	h	a	-	b	b	h	b	-	b
lg2	mk563	5.41	NC_012871.2	60203572	-	h	a	h	a	b	b	-	h	h	h	a	a	h	b	h	-	h	a	-	-	-	h	-	-	b	-	-	a	h	h	b	h	a	b	h	h	a	a	b	b	h	-	-	b
lg2	mk564	5.41	NC_012871.2	60183396	h	h	-	h	a	h	b	b	a	h	h	a	a	h	h	a	-	h	-	h	-	-	h	h	-	b	-	-	a	-	h	-	h	-	b	-	-	a	a	-	b	h	b	h	-
lg2	mk565	6.76	NC_012871.2	59810690	h	h	a	h	a	-	b	b	b	h	-	-	b	-	h	b	h	-	-	h	-	a	h	b	-	-	-	-	-	-	h	-	a	b	-	h	a	a	a	-	b	-	-	b	-
lg2	mk566	6.76	NC_012871.2	59805413	h	h	-	h	a	-	b	b	b	h	b	b	b	-	h	b	-	h	a	h	-	a	h	b	-	b	a	b	a	h	h	-	a	b	b	h	a	a	a	-	-	h	h	b	-
lg2	mk567	7.43	NC_012871.2	59805492	h	h	a	h	a	-	b	b	-	h	b	-	b	b	h	b	h	h	a	-	-	a	h	b	a	b	a	-	a	h	h	-	-	b	b	h	a	-	-	b	-	h	h	b	b
lg2	mk568	9.47	NC_012871.2	17765594	h	b	-	a	h	a	h	h	-	-	h	b	a	-	a	h	a	h	a	a	-	a	b	a	h	h	h	-	-	h	a	h	b	a	h	h	-	a	a	b	h	a	h	h	h
lg2	mk569	10.82	NC_012871.2	60740940	-	-	a	h	h	-	b	b	-	-	b	a	b	h	h	b	h	-	h	a	-	b	h	-	h	h	h	b	a	h	h	a	h	-	a	h	h	-	b	-	h	-	b	-	b
lg2	mk570	10.82	NC_012871.2	60776880	a	-	a	-	h	a	b	b	a	a	b	-	-	h	b	b	h	a	h	a	-	-	h	a	h	h	h	-	a	h	h	a	h	a	a	h	h	-	b	b	h	-	b	h	b
lg2	mk571	12.17	NC_012871.2	60855345	a	a	h	-	h	a	h	h	h	h	-	h	b	h	b	h	a	a	h	a	-	b	h	a	h	h	h	h	-	h	h	h	h	-	a	a	h	-	-	-	h	a	a	h	b
lg2	mk572	12.17	NC_012871.2	50086216	-	b	-	h	h	b	h	h	b	-	a	h	a	a	a	-	h	h	-	h	h	a	h	h	h	-	a	h	a	b	h	a	h	-	-	h	a	a	a	h	a	-	a	h	h
lg2	mk573	12.17	NC_012871.2	50085529	a	b	b	h	h	b	h	h	b	h	a	h	a	-	a	h	-	h	a	h	-	a	h	h	h	a	a	h	a	b	h	a	h	a	a	h	-	a	a	h	-	-	-	h	h
lg2	mk574	12.84	NC_012871.2	50018157	a	-	-	h	h	-	h	-	b	h	a	h	-	-	a	h	a	h	-	h	h	a	h	h	b	a	a	h	-	-	h	-	h	-	h	h	a	a	a	h	a	a	a	h	h
lg2	mk575	17.01	NC_012871.2	60846184	a	a	-	h	h	h	b	b	b	h	b	h	b	-	-	-	h	a	h	a	-	-	-	h	h	h	h	b	a	h	h	h	h	a	a	-	h	a	-	-	h	h	-	b	b
lg2	mk576	17.01	NC_012871.2	61238176	b	h	a	a	a	-	b	b	h	h	h	h	a	h	b	b	h	b	h	a	a	h	h	h	-	b	h	-	a	h	h	-	h	a	-	-	h	a	h	-	h	a	h	-	h
lg2	mk577	18.36	NC_012871.2	61125484	a	h	b	h	h	-	b	b	b	h	-	h	-	h	h	b	-	-	h	a	h	-	-	b	h	b	h	h	a	h	h	h	h	a	h	a	-	a	b	-	h	a	h	b	-
lg2	mk578	18.36	NC_012871.2	60577165	h	b	b	b	h	a	b	-	h	-	h	h	-	h	b	h	h	h	h	h	h	h	b	b	a	h	h	h	-	h	h	b	h	a	h	h	b	h	h	b	b	-	h	-	b
lg2	mk579	18.36	NC_012871.2	61125379	a	h	b	h	h	a	b	-	b	h	-	h	b	h	h	-	-	-	h	-	h	-	b	b	-	b	h	h	a	h	-	-	h	a	h	-	-	-	-	-	h	-	h	-	b
lg2	mk580	18.36	NC_012871.2	61162407	a	h	b	h	h	-	b	-	h	h	b	h	b	-	h	h	h	-	-	h	-	b	-	-	h	b	h	h	a	-	h	h	h	a	h	-	b	-	-	-	h	-	h	a	-
lg2	mk581	18.36	NC_012871.2	61162399	a	h	b	h	h	-	b	-	h	h	b	h	-	-	h	h	h	-	h	h	-	b	-	h	h	b	h	h	a	-	h	h	h	a	h	-	b	-	-	-	h	-	h	a	-
lg2	mk582	19.04	NC_012871.2	61120434	a	-	b	h	-	a	b	-	h	a	h	h	-	h	h	b	h	a	-	-	h	h	-	h	h	b	h	b	-	h	h	-	h	a	h	-	-	-	-	b	h	a	h	h	b
lg2	mk583	19.04	NC_012871.2	61115535	-	h	b	h	a	a	b	b	-	-	h	h	-	-	h	b	h	a	a	a	h	h	b	h	h	b	h	h	a	h	h	a	h	a	h	-	-	a	b	b	h	a	h	h	b
lg2	mk584	19.04	NC_012871.2	61127251	a	h	b	h	-	-	b	-	-	a	h	h	-	h	h	b	h	a	a	a	h	h	b	h	h	b	h	h	-	h	h	a	h	a	-	a	b	a	-	b	h	a	h	h	b
lg2	mk585	19.04	NC_012871.2	61137996	a	h	b	-	a	a	h	h	h	a	-	h	a	h	h	h	h	a	a	-	h	h	b	h	h	b	h	-	a	h	h	a	h	a	h	-	-	-	-	b	h	-	a	h	b
lg2	mk586	19.04	NC_012871.2	61119060	a	h	b	h	a	-	-	-	h	-	h	h	b	h	h	b	h	a	-	-	h	h	-	h	h	b	h	h	-	h	h	a	h	a	h	-	b	a	-	-	h	-	h	h	b
lg2	mk587	19.04	NC_012871.2	61129084	a	h	b	h	a	a	b	-	h	a	-	h	b	h	h	b	h	-	a	a	h	h	b	h	-	b	h	h	a	h	h	a	h	-	h	a	b	a	b	-	h	-	h	h	b
lg2	mk588	21.78	NC_012871.2	61084376	-	h	-	b	h	-	b	-	h	-	b	b	b	h	h	-	-	a	h	h	h	-	b	h	h	b	h	b	a	h	h	a	h	a	h	-	b	a	-	-	h	a	-	h	b
lg2	mk589	21.78	NC_012871.2	61135307	a	h	b	h	-	a	b	b	h	-	a	b	-	h	h	b	h	-	a	h	h	h	-	h	-	b	h	h	a	h	h	a	h	-	h	a	b	-	-	b	h	a	-	h	b
lg2	mk590	21.78	NC_012871.2	61135380	a	h	-	h	-	a	b	b	h	a	a	b	a	h	h	b	h	a	-	h	h	h	-	h	h	b	h	h	a	h	h	-	h	a	h	a	b	-	-	b	h	-	-	h	b
lg2	mk591	23.13	NC_012871.2	61093800	a	h	-	h	h	a	-	b	-	a	h	-	a	h	b	b	h	a	h	h	h	b	b	b	h	b	h	h	-	h	h	a	h	a	h	h	-	a	b	b	h	-	h	b	b
lg2	mk592	23.8	NC_012871.2	61093788	a	h	-	h	h	a	-	b	-	a	-	-	a	h	h	h	h	a	h	h	h	b	b	-	h	b	h	h	-	a	-	a	h	a	h	h	-	a	b	b	h	-	h	h	b
lg2	mk593	25.84	NC_012871.2	61094265	a	h	b	h	h	-	b	-	b	a	h	-	a	h	h	h	h	-	h	h	h	-	b	-	-	b	h	h	a	a	h	a	h	a	h	h	-	a	-	b	h	a	h	h	b
lg2	mk594	27.19	NC_012871.2	60689469	h	-	b	b	-	b	b	-	h	a	h	-	a	h	h	h	a	b	-	-	h	-	b	h	-	h	-	b	a	-	h	h	h	a	h	h	b	-	h	b	h	a	h	a	-
lg2	mk595	27.19	NC_012871.2	60689135	h	-	b	-	a	b	-	b	h	-	h	-	a	h	h	h	a	-	-	h	h	-	b	h	-	-	-	b	a	a	h	h	h	-	h	h	-	-	h	b	h	-	h	a	b
lg2	mk596	27.19	NC_012871.2	60689222	h	b	-	-	-	b	b	b	h	a	h	-	a	h	h	h	a	b	-	h	h	a	-	h	-	h	-	b	a	a	h	h	h	-	h	h	-	-	h	-	h	a	h	a	b
lg2	mk597	27.19	NC_012871.2	60684077	h	b	b	b	-	-	b	b	h	a	h	b	a	h	h	h	-	-	a	-	h	a	-	h	a	h	-	b	-	a	h	h	h	a	h	h	b	h	h	b	h	a	h	a	-
lg2	mk598	27.19	NC_012871.2	60688779	h	b	b	-	-	b	b	-	h	-	h	b	-	h	h	h	a	b	-	h	h	-	b	h	-	h	a	b	a	a	h	h	h	a	-	h	-	h	h	b	h	a	h	a	-
lg2	mk599	27.19	NC_012871.2	60688743	-	-	b	-	-	-	b	b	h	-	h	-	-	h	h	h	a	b	-	h	-	-	b	h	-	h	a	b	-	a	h	h	h	a	h	h	b	h	h	b	h	a	h	a	-
lg2	mk600	27.19	NC_012871.2	60685720	h	b	b	-	-	b	-	b	h	a	h	b	-	h	h	h	a	b	a	h	h	-	-	h	a	h	a	b	a	a	h	h	h	a	h	h	b	h	h	b	h	a	h	a	-
lg2	mk601	29.23	NC_012871.2	60695372	h	b	b	b	-	b	b	-	-	a	a	-	b	a	b	h	h	b	a	h	h	-	h	-	a	h	a	-	-	a	h	h	h	a	h	a	b	h	h	b	h	a	a	h	-
lg2	mk602	29.23	NC_012871.2	60695385	h	b	b	b	-	b	b	b	b	a	a	b	b	a	b	h	h	b	a	h	h	-	h	-	a	h	a	-	-	a	h	h	h	a	h	a	b	h	h	b	h	a	a	h	-
lg2	mk603	29.9	NC_012871.2	60696102	h	b	-	b	a	-	b	b	b	-	a	-	b	h	b	h	h	-	a	h	h	a	-	b	h	h	a	b	a	a	h	h	h	a	h	a	-	h	h	-	-	-	-	h	-
lg2	mk604	29.9	NC_012871.2	60695407	h	b	b	b	-	-	b	b	b	a	a	-	-	-	b	h	h	b	a	h	h	-	h	-	a	-	a	-	-	a	h	h	h	a	h	-	b	h	h	b	h	-	a	h	b
lg2	mk605	30.57	NC_012871.2	60695587	h	b	-	b	-	b	b	b	b	-	-	b	b	-	b	h	h	b	a	h	h	-	h	b	a	h	-	b	-	a	-	h	h	a	h	a	b	h	h	-	-	-	a	h	b
lg2	mk606	30.57	NC_012871.2	60696112	h	b	-	b	a	-	b	b	b	-	a	-	b	h	b	h	h	-	a	h	h	a	b	b	h	h	a	b	a	a	h	h	h	a	h	a	b	h	h	-	-	-	-	h	-
lg2	mk607	32.62	NC_012871.2	60700738	h	-	b	-	a	b	h	-	-	-	a	b	b	h	-	a	h	b	a	h	h	h	b	-	a	h	h	h	-	-	h	h	h	a	h	h	b	h	h	-	h	a	h	h	b
lg2	mk608	32.62	NC_012871.2	60708293	h	-	-	b	-	-	h	h	b	-	-	b	a	h	b	a	a	b	a	h	h	-	b	b	-	h	a	h	a	-	h	h	h	-	h	h	b	h	h	-	h	a	h	h	b
lg2	mk609	33.29	NC_012871.2	60697167	h	b	b	b	-	b	h	h	h	a	h	b	-	h	b	a	h	b	a	h	h	-	b	b	a	h	-	h	a	a	-	h	h	-	h	a	b	h	h	-	h	a	-	h	b
lg2	mk610	39.68	NC_012871.2	56193941	b	-	h	b	-	-	h	h	h	h	h	a	b	h	b	a	b	-	h	b	h	h	h	h	b	-	b	-	h	h	b	a	h	-	a	a	h	b	h	-	h	-	h	a	h
lg2	mk611	39.68	NC_012871.2	56194483	b	-	h	b	a	b	h	h	-	h	h	a	b	h	b	-	-	a	h	b	h	h	h	h	-	-	b	h	h	h	-	a	h	-	-	a	h	b	h	-	h	h	h	a	h
lg2	mk612	40.35	NC_012871.2	56195226	b	a	h	b	a	-	h	h	-	h	h	-	b	h	b	-	-	-	h	b	h	h	-	h	b	h	b	h	h	h	-	a	h	h	a	a	h	-	h	-	h	h	h	-	h
lg2	mk613	42.39	NC_012871.2	56203131	b	-	h	-	h	-	h	h	h	h	b	h	-	-	b	a	h	h	h	-	h	h	-	h	-	b	-	h	h	h	-	a	h	h	h	a	h	b	-	-	-	h	-	a	h
lg2	mk614	44.43	NC_012871.2	55876905	b	-	h	-	-	a	h	h	h	h	-	h	a	-	b	a	b	h	h	h	b	h	h	h	h	-	h	h	h	h	-	a	h	h	a	a	a	b	h	a	h	h	h	a	h
lg2	mk615	45.1	NC_012871.2	55887058	-	a	h	-	-	-	h	h	h	h	-	h	a	a	-	a	h	-	h	h	-	h	h	h	h	b	h	h	h	h	h	a	h	-	-	a	-	b	h	a	h	h	h	-	h
lg2	mk616	45.1	NC_012871.2	55934557	-	a	h	-	h	a	h	h	h	h	b	h	-	-	b	a	h	h	h	h	-	h	h	-	h	b	h	h	h	h	h	a	h	h	a	a	-	-	h	a	h	h	h	a	h
lg2	mk617	45.1	NC_012871.2	55914882	-	a	h	a	h	-	h	h	h	a	b	h	-	a	b	a	h	h	-	h	b	h	h	-	h	h	h	h	h	h	h	-	h	-	-	-	-	b	h	a	h	a	h	-	h
lg2	mk618	45.1	NC_012871.2	55878290	-	a	h	a	h	-	h	h	h	-	b	-	a	a	-	a	h	h	-	h	b	-	-	h	h	h	h	h	h	h	h	-	h	-	-	a	-	b	h	-	h	a	h	a	h
lg2	mk619	45.1	NC_012871.2	55877075	b	-	h	-	h	a	h	h	h	h	b	h	a	a	b	a	h	h	h	h	-	h	h	h	-	b	-	h	-	h	h	a	h	h	a	a	-	b	h	a	h	h	h	-	h
lg2	mk620	45.1	NC_012871.2	55861157	b	-	-	h	h	-	h	h	h	h	-	h	a	-	-	a	h	h	-	h	-	h	h	h	h	b	b	h	h	h	-	-	h	h	a	-	h	b	h	a	h	h	h	-	h
lg2	mk621	45.1	NC_012871.2	55842002	b	a	h	h	h	b	h	-	h	h	b	h	-	a	-	-	-	h	h	-	b	h	-	-	h	b	b	h	h	h	b	a	h	h	-	-	-	-	h	-	h	h	h	-	h
lg2	mk622	45.1	NC_012871.2	55841956	b	a	-	h	h	-	h	-	h	h	b	h	a	-	-	-	-	h	-	h	b	h	h	h	h	b	-	h	h	h	b	a	h	h	h	a	h	-	h	-	h	h	h	-	-
lg2	mk623	45.1	NC_012871.2	55860336	b	a	h	h	h	b	h	h	h	h	b	h	-	a	-	a	h	h	h	h	-	h	h	-	h	-	b	h	h	h	b	a	h	h	-	a	h	-	h	-	h	h	-	a	h
lg2	mk624	45.1	NC_012871.2	55862983	b	a	h	h	h	b	h	h	h	h	-	h	-	-	-	a	h	h	h	h	-	h	h	h	h	h	b	h	-	h	h	a	h	h	a	a	h	b	-	a	h	h	h	a	h
lg2	mk625	45.1	NC_012871.2	55863723	b	a	h	h	h	-	h	h	h	-	b	h	a	-	b	a	h	h	h	h	-	h	h	h	h	-	b	h	h	-	b	-	h	h	a	-	h	-	h	-	h	h	h	a	h
lg2	mk626	47.14	NC_012871.2	55863960	h	a	h	h	h	-	h	h	h	h	b	h	a	a	b	a	h	h	-	h	b	h	-	h	h	h	b	h	h	h	b	a	h	a	-	a	h	-	h	a	h	a	h	a	h
lg2	mk627	47.14	NC_012871.2	55864133	h	a	h	h	h	-	h	h	h	h	b	h	a	a	b	a	h	h	a	h	-	h	h	h	h	h	-	h	h	h	-	a	h	a	a	-	h	b	h	a	h	a	h	a	h
lg2	mk628	47.14	NC_012871.2	55859759	h	a	h	h	h	b	h	h	h	h	-	h	a	-	b	a	-	h	-	h	-	h	h	h	h	h	-	h	h	h	-	-	h	a	a	-	h	-	h	-	h	a	h	a	h
lg2	mk629	47.14	NC_012871.2	55889718	h	-	h	a	h	-	h	h	h	-	b	h	a	-	-	a	h	h	-	h	b	h	h	h	h	h	h	h	-	-	h	a	h	a	a	a	-	b	h	a	h	a	h	a	h
lg2	mk630	47.81	NC_012871.2	55844847	h	-	h	h	a	b	h	-	h	h	-	-	a	a	b	a	h	h	a	h	-	h	h	-	h	h	b	h	h	h	-	-	h	a	-	-	h	-	h	a	a	a	h	-	h
lg2	mk631	48.49	NC_012871.2	55848127	h	a	h	h	-	-	h	h	h	h	-	h	-	-	-	-	h	h	-	h	b	h	h	-	h	h	b	-	h	h	-	-	h	-	a	a	h	b	h	-	-	a	h	a	h
lg2	mk632	51.94	NC_012871.2	56304108	h	-	a	h	h	a	h	-	b	-	b	a	-	h	b	a	h	h	a	-	h	-	h	a	h	h	-	h	h	-	h	a	h	a	h	h	a	h	-	a	h	-	h	-	b
lg2	mk633	53.98	NC_012871.2	58106780	h	a	b	h	h	b	-	b	-	h	h	-	a	-	-	-	-	-	h	h	h	-	-	-	h	h	h	h	h	h	h	-	h	a	h	h	-	h	-	b	h	-	-	a	h
lg2	mk634	56.02	NC_012871.2	56917279	a	a	-	h	-	a	h	-	b	a	b	h	-	h	b	h	h	-	-	h	h	h	a	b	h	h	a	-	h	-	h	-	b	a	h	h	-	h	h	b	h	-	h	h	h
lg2	mk635	56.69	NC_012871.2	56917254	a	a	h	h	-	a	h	h	b	-	b	h	-	h	h	h	h	-	a	h	h	h	-	b	h	h	a	b	h	-	h	-	b	a	h	h	-	h	h	b	-	-	h	h	-
lg2	mk636	60.86	NC_012871.2	68833303	a	-	a	h	-	-	a	-	h	a	b	h	a	h	-	a	a	h	a	-	h	h	h	h	h	b	h	h	-	a	h	h	b	a	-	h	h	h	b	-	h	h	h	a	h
lg2	mk637	61.53	NC_012871.2	65028854	h	h	a	a	h	b	-	a	-	h	h	a	h	h	h	-	h	h	a	h	-	a	-	h	h	b	-	h	a	h	b	a	h	a	a	b	h	h	h	b	a	h	h	-	b
lg2	mk638	62.2	NC_012871.2	64590880	h	-	-	a	h	-	h	h	a	h	a	-	h	a	-	h	h	h	a	a	-	h	h	h	-	b	a	b	-	h	-	h	-	-	a	-	b	a	h	a	a	-	h	h	b
lg2	mk639	62.87	NC_012871.2	64596278	h	-	-	a	h	-	h	h	a	h	a	h	a	a	a	a	h	h	-	a	-	h	h	h	-	b	a	b	-	h	-	h	b	-	-	b	b	-	h	a	a	h	h	h	h
lg2	mk640	62.87	NC_012871.2	64596265	h	-	-	a	h	b	h	h	a	h	a	h	a	a	a	a	h	h	-	a	-	h	h	h	-	b	a	-	-	h	-	h	b	-	-	b	-	-	h	a	a	h	h	h	h
lg2	mk641	62.87	NC_012871.2	64595252	h	-	a	a	h	b	h	h	-	h	-	h	-	-	-	h	h	h	a	a	a	h	h	h	a	b	a	-	a	h	b	h	-	a	-	-	-	a	h	-	a	h	h	h	h
lg2	mk642	63.54	NC_012871.2	69171489	a	a	h	h	h	b	a	a	-	h	h	-	-	h	h	a	a	h	-	h	a	h	b	h	h	b	-	h	a	h	h	b	b	a	a	h	-	a	b	-	h	h	h	h	h
lg2	mk643	63.54	NC_012871.2	69171537	a	-	-	h	h	-	a	a	-	h	h	-	-	h	b	a	a	h	a	h	a	h	b	h	h	b	-	h	a	h	h	b	b	a	a	h	-	a	b	a	h	h	h	h	h
lg2	mk644	67.71	NC_012871.2	60998737	h	b	b	b	h	a	h	h	a	a	h	h	b	a	h	a	-	-	h	h	h	b	h	h	-	b	a	h	a	a	h	-	h	a	h	-	-	a	-	b	a	a	-	a	-
lg2	mk645	67.71	NC_012871.2	60989654	h	-	-	-	h	a	h	h	a	h	b	h	-	-	h	a	a	b	-	h	h	-	h	h	a	b	-	h	-	a	h	b	h	-	h	a	b	a	b	b	a	a	h	a	-
lg2	mk646	69.06	NC_012871.2	62331830	h	h	h	-	a	b	a	-	-	h	-	h	h	h	-	a	a	h	-	h	h	h	-	h	h	-	-	h	a	-	b	b	h	a	h	h	h	h	h	b	-	h	h	h	b
lg2	mk647	69.73	NC_012871.2	62331981	h	h	h	h	a	-	a	a	a	h	a	h	h	h	a	a	-	h	a	h	h	h	b	h	h	b	a	h	a	-	b	b	h	a	h	h	h	h	h	b	h	h	-	h	b
lg2	mk648	69.73	NC_012871.2	62331822	h	h	h	-	a	b	a	-	-	h	-	h	h	h	-	a	a	h	a	h	h	h	-	h	h	-	-	h	a	a	b	b	h	a	h	h	h	h	h	b	-	h	h	h	b
lg2	mk649	71.78	NC_012871.2	61235780	-	h	a	a	-	a	b	b	h	h	h	h	-	h	-	b	-	b	a	h	a	-	h	h	h	b	h	-	a	h	h	b	h	-	-	a	h	-	h	-	h	-	h	-	h
lg2	mk650	73.13	NC_012871.2	60996055	h	b	b	b	h	-	h	h	a	h	-	h	-	-	h	a	-	b	h	h	h	-	-	h	a	b	a	h	a	-	h	b	h	a	h	a	b	a	b	b	a	a	h	a	b
lg2	mk651	75.17	NC_012871.2	62118964	-	h	-	a	h	a	h	h	a	h	h	-	a	h	h	a	h	-	a	h	h	a	h	-	-	b	a	b	a	a	-	-	h	a	h	h	h	a	h	b	h	h	h	h	h
lg2	mk652	75.17	NC_012871.2	62128696	h	h	-	-	h	a	h	h	a	h	-	-	a	h	h	a	h	b	a	h	h	-	h	h	-	-	-	b	-	-	b	b	h	a	h	-	h	a	h	-	h	h	h	h	h
lg2	mk653	75.17	NC_012871.2	62129131	h	h	-	a	h	-	h	h	a	h	h	a	-	h	h	a	h	-	-	h	h	-	h	h	a	b	-	b	-	-	b	-	h	a	h	h	h	-	h	-	h	h	h	h	h
lg2	mk654	75.17	NC_012871.2	62118698	-	h	a	-	h	a	h	h	a	h	h	-	a	h	h	a	-	-	-	h	h	a	-	h	-	-	a	b	a	-	b	b	h	a	h	-	h	a	h	-	-	h	-	h	h
lg2	mk655	75.17	NC_012871.2	62128891	h	h	-	-	h	-	h	h	a	h	-	a	a	h	h	a	h	b	-	h	h	-	h	h	-	-	-	b	-	a	b	b	h	a	h	h	h	a	h	b	h	-	h	h	-
lg2	mk656	75.17	NC_012871.2	62128772	h	h	-	a	h	a	h	h	a	h	h	-	a	h	h	a	h	b	-	h	h	-	h	h	a	b	-	b	-	-	-	b	h	a	h	h	h	-	h	-	h	h	h	h	h
lg2	mk657	75.17	NC_012871.2	62128042	h	h	a	a	h	-	-	h	-	h	h	a	a	h	h	a	h	-	a	h	h	-	h	h	-	b	-	b	a	-	-	b	h	a	h	-	h	-	h	b	h	h	-	h	h
lg2	mk658	75.17	NC_012871.2	62114090	h	h	a	a	h	a	-	h	h	-	h	a	a	h	h	-	a	b	a	h	-	a	h	h	a	-	a	-	a	-	-	b	h	a	h	h	-	a	h	b	h	h	h	h	h
lg2	mk659	75.17	NC_012871.2	62114374	h	h	a	a	h	a	h	h	h	h	-	a	-	h	h	-	a	b	a	h	h	-	h	h	a	-	-	b	-	-	b	-	h	a	h	h	h	a	-	-	h	-	h	h	h
lg2	mk660	75.17	NC_012871.2	62126740	h	h	a	a	h	a	h	h	h	h	h	a	a	h	h	a	h	b	a	h	h	-	h	h	-	-	a	b	-	-	-	-	h	a	h	h	h	a	h	b	h	h	h	h	-
lg2	mk661	75.17	NC_012871.2	62118050	h	h	a	a	h	a	h	-	h	h	h	-	a	-	h	a	h	-	-	h	h	a	h	h	a	-	-	b	-	a	b	b	h	a	h	-	h	a	-	-	h	h	h	-	h
lg2	mk662	75.17	NC_012871.2	62138105	-	h	a	-	h	-	h	-	h	h	h	-	h	h	-	-	h	b	a	h	h	a	h	h	-	b	-	-	-	a	b	-	h	-	h	b	h	a	h	-	h	h	h	h	h
lg2	mk663	75.17	NC_012871.2	62131966	h	h	-	-	h	-	h	h	h	h	h	-	h	h	h	a	h	-	a	h	h	-	h	h	a	-	a	b	a	a	-	b	h	-	h	h	h	-	h	b	h	h	h	h	h
lg2	mk664	76.52	NC_012871.2	61989451	h	h	-	-	h	a	h	h	h	h	h	-	a	h	-	a	a	-	a	h	-	-	h	h	-	b	-	h	a	h	b	b	h	a	h	h	h	a	h	b	h	-	h	b	h
lg2	mk665	76.52	NC_012871.2	61989554	h	h	a	a	h	a	h	h	h	h	h	-	a	h	-	-	a	-	-	h	h	-	h	h	-	b	a	h	a	h	-	-	h	a	h	h	h	a	h	b	h	-	h	b	h
lg2	mk666	76.52	NC_012871.2	61989529	h	h	a	-	h	a	h	h	h	h	h	-	a	h	-	-	a	-	-	h	h	-	h	h	a	b	a	h	a	h	-	-	h	a	h	h	h	a	h	b	h	-	h	b	h
lg2	mk667	76.52	NC_012871.2	61989515	h	h	a	-	h	a	h	h	h	h	h	-	a	h	-	-	a	-	-	h	-	-	h	h	-	b	a	h	a	h	-	b	h	a	h	h	h	a	h	b	h	-	h	-	h
lg2	mk668	76.52	NC_012871.2	61989457	h	h	a	-	-	a	h	h	h	h	h	-	a	h	-	a	a	-	a	h	a	-	h	h	-	b	-	h	a	h	b	b	h	a	h	h	h	a	h	b	h	-	h	b	h
lg2	mk669	77.87	NC_012871.2	62241225	h	h	a	a	h	-	h	h	h	-	h	-	h	h	-	a	h	b	-	h	h	-	-	h	a	b	a	b	a	h	-	h	h	a	h	h	h	a	h	-	h	h	h	b	h
lg2	mk670	77.87	NC_012871.2	62239627	h	h	-	a	h	-	-	h	h	h	h	a	h	h	h	-	-	b	a	h	h	-	b	h	-	-	-	-	-	h	-	h	h	-	h	h	h	a	h	b	h	h	-	-	h
lg2	mk671	78.54	NC_012871.2	62241323	h	h	-	a	h	-	h	h	h	h	h	-	-	h	h	a	h	b	a	h	h	-	b	h	a	-	a	b	a	h	-	h	h	a	h	h	h	a	h	b	h	h	h	-	h
lg2	mk672	81.99	NC_012871.2	62239225	h	h	h	a	h	-	b	-	-	h	h	-	h	h	h	h	h	-	a	h	h	h	b	h	a	b	a	b	a	b	b	b	h	-	h	h	h	-	h	-	h	h	h	b	-
lg2	mk673	81.99	NC_012871.2	61924195	h	h	h	a	h	-	-	-	h	h	-	-	-	h	-	h	h	b	h	h	a	h	h	h	-	b	a	b	a	-	b	-	h	a	a	h	h	-	h	b	h	h	-	b	h
lg2	mk674	82.66	NC_012871.2	62239127	-	h	h	a	h	-	b	b	b	a	h	-	h	h	-	h	h	-	-	h	h	h	b	h	-	b	-	b	a	-	b	b	h	-	-	h	h	-	h	b	h	h	h	b	h
lg2	mk675	82.66	NC_012871.2	62239158	h	h	h	a	h	-	b	b	b	-	h	-	h	h	h	h	h	-	a	h	h	h	b	h	-	b	-	b	a	b	b	-	h	-	h	h	h	-	h	b	h	h	h	b	h
lg2	mk676	82.66	NC_012871.2	62239206	h	h	h	a	h	-	b	-	b	-	h	-	h	h	h	h	h	-	a	h	h	h	b	h	a	b	a	b	a	-	b	b	h	-	h	-	h	-	h	b	h	h	h	b	-
lg2	mk677	82.66	NC_012871.2	62235999	h	h	h	a	h	a	b	b	b	h	h	-	-	h	h	h	h	b	a	h	h	h	-	h	a	-	a	b	a	b	b	b	h	-	h	h	-	a	h	-	h	-	h	b	h
lg2	mk678	82.66	NC_012871.2	62098828	h	h	h	a	h	-	-	b	b	h	b	a	h	-	h	h	h	-	h	h	h	-	h	h	a	b	a	b	a	h	b	b	h	-	h	h	h	-	h	-	h	h	-	h	h
lg2	mk679	84.01	NC_012871.2	62221271	-	h	-	a	h	a	b	-	-	h	h	a	h	h	h	h	h	b	-	h	-	h	h	h	-	b	a	b	a	-	-	b	h	a	h	b	h	a	h	-	h	h	h	b	h
lg2	mk680	84.01	NC_012871.2	62221057	-	h	h	a	h	a	b	-	b	h	h	a	h	h	h	h	h	-	a	h	h	h	h	h	-	-	-	b	-	-	-	b	h	a	h	b	h	-	h	-	h	h	h	b	h
lg2	mk681	84.01	NC_012871.2	62221169	-	h	h	a	h	a	b	b	b	-	h	a	h	h	h	h	h	b	-	h	h	h	h	h	-	-	a	b	a	b	-	b	h	a	h	b	-	-	h	b	h	-	h	-	-
lg2	mk682	84.01	NC_012871.2	62221073	b	h	h	a	h	-	b	-	b	h	h	a	h	h	h	h	h	b	a	h	h	h	h	h	-	-	-	b	-	-	-	b	h	a	h	b	h	-	h	-	h	-	h	b	h
lg2	mk683	84.01	NC_012871.2	62220477	-	h	-	a	h	a	b	b	b	h	h	a	h	h	h	h	h	-	a	h	h	h	h	h	-	b	-	-	a	-	b	b	h	-	-	b	h	a	h	-	h	h	h	b	h
lg2	mk684	84.01	NC_012871.2	62223870	-	h	h	-	h	a	b	b	-	h	h	a	-	h	b	-	h	b	-	h	h	h	h	h	-	b	-	b	-	b	b	b	h	-	h	b	h	-	h	b	h	h	h	b	h
lg2	mk685	84.01	NC_012871.2	62221172	-	h	h	a	h	a	b	b	b	-	h	a	h	h	h	h	h	b	a	h	h	h	h	h	-	-	a	b	a	b	-	b	h	a	h	b	h	-	h	b	h	-	h	-	-
lg2	mk686	84.01	NC_012871.2	62221081	b	h	h	a	h	-	b	-	b	h	h	a	h	h	h	h	h	b	a	h	h	h	h	h	-	-	-	b	-	-	-	b	h	a	-	b	h	-	h	-	h	-	h	b	h
lg2	mk687	84.69	NC_012871.2	62186605	b	h	h	a	-	-	-	b	h	h	a	a	b	h	b	h	h	-	-	h	h	h	h	h	a	b	a	b	a	b	-	b	h	-	h	-	h	a	h	-	h	h	h	-	h
lg2	mk688	84.69	NC_012871.2	62229610	-	-	h	-	h	a	b	-	b	h	h	a	b	h	b	h	h	-	a	h	h	h	h	h	-	b	-	b	a	b	b	b	h	a	h	b	-	-	h	-	h	h	h	b	h
lg2	mk689	84.69	NC_012871.2	62228678	b	h	h	a	h	a	b	b	b	h	h	-	b	h	b	h	h	b	a	-	h	h	h	h	a	b	a	b	-	b	b	b	h	a	h	b	h	a	h	b	h	h	h	b	h
lg2	mk690	85.36	NC_012871.2	61935921	b	h	h	-	h	-	b	-	-	h	b	h	b	h	b	h	h	-	h	h	a	h	h	h	a	-	-	-	a	b	-	-	h	a	a	b	h	a	h	b	h	h	-	b	h
lg2	mk691	86.03	NC_012871.2	61929223	b	h	h	a	-	a	b	b	-	h	a	h	h	h	-	h	a	b	-	h	-	h	h	h	a	b	-	b	-	b	h	h	h	a	a	h	h	a	h	b	h	-	a	b	-
lg2	mk692	86.03	NC_012871.2	61950473	b	h	-	a	a	a	h	h	-	h	h	h	b	-	h	a	a	b	h	h	a	-	h	h	-	-	-	h	a	h	h	b	h	-	a	h	h	-	h	b	-	h	h	b	h
lg2	mk693	91.67	NC_012871.2	62310032	b	h	h	h	h	b	h	h	-	h	h	h	b	-	b	h	b	h	a	h	h	h	b	h	h	b	-	b	h	-	-	-	h	a	h	b	h	h	h	-	h	b	h	b	-
lg2	mk694	93.02	NC_012871.2	62310053	h	h	-	h	h	b	h	h	h	h	h	h	h	-	h	-	b	h	a	h	h	-	b	h	h	b	-	-	h	b	h	h	h	a	h	-	h	h	h	b	h	b	a	b	-
lg2	mk695	98.66	NC_012871.2	18589091	h	b	h	h	a	-	h	h	h	h	a	a	a	b	b	h	h	h	-	-	b	h	b	-	b	h	-	b	h	-	h	h	h	b	b	h	h	b	h	h	b	a	b	h	h
lg2	mk696	100.7	NC_012871.2	49948292	b	-	-	h	-	-	h	h	b	h	-	h	a	b	b	-	h	h	h	-	b	h	b	a	b	b	h	h	h	a	h	h	h	b	a	h	h	b	h	a	h	h	b	a	a
lg2	mk697	101.37	NC_012871.2	49937784	b	b	-	h	a	-	h	h	h	h	-	h	a	b	b	a	h	-	h	a	b	h	-	-	b	-	h	h	h	a	h	h	h	b	a	-	h	b	h	a	-	h	b	a	a
lg2	mk698	104.11	NC_012871.2	21039642	h	a	b	-	a	a	h	h	h	h	a	-	a	b	-	-	h	a	a	a	h	h	-	-	b	b	b	h	-	-	h	-	h	b	a	h	h	b	h	h	h	a	b	-	h
lg2	mk699	104.78	NC_012871.2	20920866	h	a	b	b	h	-	h	h	-	h	a	a	-	b	b	h	h	a	a	a	-	h	b	-	b	-	h	-	h	h	h	b	h	b	-	h	h	b	h	h	h	a	b	h	-
lg2	mk700	104.78	NC_012871.2	20927743	h	a	b	b	-	-	h	h	h	h	a	a	-	b	-	h	h	a	a	a	h	h	b	a	-	-	h	b	h	-	h	-	h	b	a	h	h	-	h	h	h	-	b	h	a
lg2	mk701	105.45	NC_012871.2	20927945	h	a	b	-	h	-	h	h	h	h	a	h	-	-	-	h	h	a	-	a	h	h	b	a	-	b	-	-	h	h	h	b	h	b	a	h	h	b	h	b	h	-	b	h	h
lg2	mk702	105.45	NC_012871.2	20928823	h	a	b	b	h	a	h	h	h	h	a	h	a	-	-	h	h	-	-	a	h	h	-	a	b	-	b	-	h	h	h	b	-	b	-	h	h	-	h	b	h	a	-	h	h
lg2	mk703	105.45	NC_012871.2	20925790	h	-	b	b	h	-	h	h	b	h	a	h	-	-	b	h	h	a	a	a	h	h	b	a	b	-	-	b	h	h	h	b	h	b	-	h	-	-	h	-	h	a	b	h	h
lg2	mk704	105.45	NC_012871.2	20924518	h	-	b	b	h	-	h	-	h	h	-	h	a	b	b	h	h	a	a	a	h	h	-	a	b	-	-	-	h	h	-	b	h	b	a	h	h	b	h	-	h	a	-	h	h
lg2	mk705	106.12	NC_012871.2	20925208	h	a	b	b	h	a	h	h	h	h	a	h	a	b	b	h	h	a	-	a	h	h	b	-	-	b	-	b	h	h	h	-	h	b	a	h	h	b	-	b	h	a	-	h	h
lg2	mk706	108.87	NC_012871.2	21011864	h	a	b	b	a	-	b	-	-	h	h	h	-	-	-	h	h	-	a	a	h	-	b	a	b	b	-	b	-	h	h	-	b	b	h	h	h	-	h	-	h	a	-	h	b
lg2	mk707	108.87	NC_012871.2	21019997	h	-	-	b	a	a	b	b	h	h	h	h	-	b	b	h	h	-	-	a	h	h	b	a	-	b	b	b	h	h	h	b	-	b	h	h	-	-	h	-	h	a	b	h	b
lg2	mk708	108.87	NC_012871.2	21015050	h	a	b	b	-	a	b	b	-	h	h	h	a	-	b	h	h	-	-	a	h	h	b	-	-	b	-	b	b	h	h	b	-	b	h	h	h	-	h	b	h	a	b	h	b
lg2	mk709	108.87	NC_012871.2	21028384	h	a	b	b	a	-	b	b	h	h	h	h	-	b	-	h	h	a	a	-	h	h	-	-	b	b	-	-	h	h	h	-	b	b	h	h	h	b	h	-	h	a	-	h	-
lg2	mk710	108.87	NC_012871.2	21019976	-	-	-	b	a	a	b	b	h	h	h	h	-	b	b	h	h	-	-	a	h	h	b	a	-	b	b	b	h	h	h	b	b	b	h	h	-	b	h	-	h	a	b	h	-
lg2	mk711	108.87	NC_012871.2	21011682	h	a	b	-	a	-	b	-	h	h	h	h	-	-	b	h	h	a	a	a	h	h	b	a	-	b	b	-	h	h	h	-	b	b	h	h	-	b	h	b	h	a	b	h	b
lg2	mk712	108.87	NC_012871.2	21010940	h	a	b	b	a	-	b	-	h	h	h	h	a	b	b	h	h	-	-	a	h	h	-	-	-	b	-	b	-	h	h	b	b	b	h	h	h	b	h	b	h	-	b	h	b
lg2	mk713	108.87	NC_012871.2	20955819	h	b	b	b	h	a	b	b	-	h	h	b	a	-	-	h	h	a	-	-	h	h	b	a	b	-	-	b	h	h	h	b	b	b	-	h	h	b	h	b	h	a	-	h	b
lg2	mk714	108.87	NC_012871.2	21010159	h	a	b	b	a	-	b	b	h	h	h	h	-	b	b	h	h	a	-	a	h	h	-	a	b	b	-	b	h	h	h	-	b	b	-	h	h	b	h	b	h	a	-	h	-
lg2	mk715	108.87	NC_012871.2	21019925	h	-	-	b	a	a	b	b	h	h	h	h	a	b	b	h	h	-	a	a	h	h	b	-	-	-	-	b	-	h	h	b	b	b	h	h	h	b	h	-	h	-	-	h	b
lg2	mk716	108.87	NC_012871.2	20980221	h	a	b	b	a	a	-	-	h	h	h	-	-	b	b	h	h	a	-	a	h	h	b	a	-	-	-	b	h	h	h	-	b	b	h	h	h	-	-	b	h	-	b	h	b
lg2	mk717	110.22	NC_012871.2	21028048	h	-	b	b	-	a	-	-	h	h	h	h	-	b	b	h	h	a	a	-	h	h	b	-	-	b	b	b	-	h	h	-	-	b	h	h	h	b	-	-	h	a	-	h	b
lg2	mk718	110.22	NC_012871.2	20922808	-	b	b	b	-	-	b	b	h	h	h	b	a	-	b	h	h	a	a	a	h	h	-	-	-	b	b	b	-	h	h	b	b	b	h	h	h	b	h	b	h	-	-	b	b
lg2	mk719	111.57	NC_012871.2	20944036	-	b	h	h	h	a	b	b	h	h	h	b	a	b	b	h	h	a	a	a	h	h	b	a	-	h	b	b	h	-	h	h	-	b	-	h	h	b	h	b	h	a	-	h	b
lg2	mk720	111.57	NC_012871.2	20959538	h	b	h	h	h	a	b	b	h	h	h	b	a	b	b	h	h	a	-	a	h	h	-	a	b	h	b	-	h	h	h	h	b	b	b	h	h	-	h	b	h	a	-	h	b
lg2	mk721	112.92	NC_012871.2	20085977	a	a	h	h	-	-	b	b	a	h	h	a	a	b	b	h	h	a	-	a	-	h	-	a	b	h	-	b	h	h	h	h	-	b	a	h	h	-	h	-	b	a	-	h	b
lg2	mk722	112.92	NC_012871.2	20082718	-	-	h	h	-	a	-	b	-	a	-	-	a	b	b	h	h	a	-	a	b	-	h	a	b	h	-	b	-	h	h	h	h	b	a	h	h	b	h	b	b	-	-	h	b
lg2	mk723	112.92	NC_012871.2	20092555	a	a	h	h	-	a	b	b	a	h	h	-	a	-	b	h	h	-	a	-	b	h	h	a	b	h	-	b	h	h	h	h	h	b	-	h	h	b	h	-	-	-	-	h	b
lg2	mk724	112.92	NC_012871.2	20098135	-	a	h	h	-	-	b	b	a	h	h	a	a	-	b	h	h	a	-	-	b	h	h	a	b	h	b	b	-	h	h	h	h	b	a	h	h	b	h	b	-	a	-	h	b
lg2	mk725	113.59	NC_012871.2	16845290	-	b	-	h	a	-	b	b	a	h	h	b	a	b	h	-	h	a	a	a	h	h	h	a	-	h	-	h	-	-	h	h	-	b	-	h	h	-	-	h	h	-	b	a	-
lg2	mk726	114.26	NC_012871.2	14869866	h	-	-	h	-	a	b	-	h	a	h	h	a	b	h	a	h	-	h	a	-	h	h	a	b	h	h	h	h	h	h	h	h	-	b	h	h	b	h	h	-	a	b	-	b
lg2	mk727	114.93	NC_012871.2	14873295	h	-	b	h	-	a	b	b	h	h	-	h	a	b	h	a	h	-	h	a	b	h	h	a	b	b	h	h	h	h	h	-	h	b	b	h	h	b	h	h	b	a	b	a	b
lg2	mk728	116.28	NC_012871.2	25913626	h	b	b	b	-	h	b	b	h	-	h	-	a	b	h	h	h	h	a	h	b	h	b	a	b	-	b	-	h	h	h	b	-	b	b	h	h	h	h	b	-	h	-	h	b
lg2	mk729	116.96	NC_012871.2	16009264	h	-	b	h	h	a	b	b	h	h	h	-	a	b	-	a	-	h	h	a	b	h	b	a	b	b	b	h	h	h	h	b	b	b	-	h	h	b	h	h	h	-	-	a	b
lg2	mk730	116.96	NC_012871.2	16008037	h	b	b	h	h	-	b	b	h	h	h	b	a	b	h	a	h	-	h	a	b	-	-	a	b	b	-	h	h	h	h	b	b	-	b	h	h	b	h	h	h	a	b	-	b
lg2	mk731	116.96	NC_012871.2	15627247	h	-	b	h	-	a	b	b	-	h	h	b	-	b	h	a	h	-	h	a	b	h	b	-	-	b	h	h	-	h	h	-	b	b	-	h	h	b	h	h	h	a	b	h	b
lg2	mk732	116.96	NC_012871.2	15627175	h	b	b	h	a	a	b	b	-	h	h	b	-	b	h	a	h	-	h	a	b	h	b	-	-	b	h	h	-	h	h	b	b	b	b	-	h	b	h	h	h	a	-	h	b
lg2	mk733	116.96	NC_012871.2	16010315	h	b	b	h	h	a	b	-	h	h	h	b	-	b	-	a	h	h	h	-	-	h	b	a	b	b	b	h	h	h	h	b	b	b	b	h	h	b	h	h	-	a	b	a	-
lg2	mk734	117.63	NC_012871.2	14478099	h	b	h	b	-	a	b	-	h	b	h	b	a	b	h	h	h	h	h	a	-	h	h	a	h	-	-	-	-	h	-	-	h	-	b	a	h	h	-	-	-	-	h	h	h
lg2	mk735	117.63	NC_012871.2	14478111	h	b	h	b	-	a	b	-	h	b	h	b	a	b	h	h	h	h	h	a	-	h	h	a	h	-	-	-	-	h	-	b	h	b	b	-	-	h	a	-	b	-	h	h	h
lg2	mk736	117.63	NC_012871.2	15990181	h	b	b	h	h	-	b	b	h	-	h	-	a	b	h	a	h	h	h	a	b	-	-	-	b	b	b	h	h	h	-	b	-	b	b	h	h	-	h	-	h	a	b	-	-
lg2	mk737	117.63	NC_012871.2	14478144	h	b	h	-	a	a	b	b	h	-	h	b	a	b	h	h	h	h	h	a	-	h	h	a	h	-	-	b	-	h	-	b	h	-	b	-	-	h	a	-	b	-	h	h	h
lg2	mk738	117.63	NC_012871.2	14477986	h	b	h	b	h	a	b	-	h	b	h	-	a	b	h	h	h	h	h	a	-	h	h	a	h	b	-	b	h	-	-	b	h	-	b	-	h	h	-	b	b	a	h	h	h
lg2	mk739	117.63	NC_012871.2	25913688	h	b	b	b	a	h	b	b	h	-	h	b	a	b	h	h	h	h	a	h	b	h	b	a	b	-	-	-	h	h	h	b	-	b	b	h	h	h	h	b	-	h	-	h	b
lg2	mk740	117.63	NC_012871.2	14478105	h	b	h	b	-	a	b	b	h	b	h	b	a	b	h	h	h	h	h	a	-	h	h	a	h	-	-	-	-	h	-	-	h	b	b	a	-	h	a	-	b	-	h	h	h
lg2	mk741	118.3	NC_012871.2	13551637	b	b	-	h	-	h	b	-	a	-	h	b	a	-	h	h	h	h	-	a	b	h	h	a	b	b	-	h	-	h	h	-	b	b	h	h	h	b	-	h	h	-	b	h	b
lg2	mk742	118.3	NC_012871.2	16092813	h	b	b	h	-	a	b	b	-	h	h	b	a	b	h	a	h	-	-	a	b	h	-	a	-	-	-	h	h	-	h	b	-	b	b	h	h	b	h	h	h	a	b	a	-
lg2	mk743	118.3	NC_012871.2	16009829	h	b	-	h	h	-	b	-	h	h	-	b	a	b	h	a	h	h	h	a	-	h	b	a	b	-	b	h	h	h	h	-	b	b	b	h	h	b	h	h	h	-	b	a	b
lg2	mk744	118.97	NC_012871.2	14746291	h	b	h	h	-	-	-	b	h	h	-	b	-	-	h	a	h	h	-	a	b	h	h	a	h	b	b	h	h	-	h	-	h	-	-	a	h	-	-	h	h	-	h	a	h
lg2	mk745	118.97	NC_012871.2	16092853	h	b	-	h	a	a	b	b	a	h	h	b	a	b	h	-	h	a	-	-	b	h	-	a	-	b	b	h	h	h	h	b	-	-	b	h	h	-	h	h	-	a	b	a	-
lg2	mk746	118.97	NC_012871.2	16092850	h	b	-	h	a	a	b	b	a	h	h	-	a	b	h	-	h	a	-	-	b	h	-	a	-	b	b	h	h	h	h	b	-	-	b	h	h	-	h	h	h	a	b	a	-
lg2	mk747	118.97	NC_012871.2	15690587	h	-	-	h	a	a	b	-	a	h	-	-	-	b	h	a	h	h	h	-	-	h	b	a	b	b	h	h	h	h	-	b	b	b	b	h	h	b	h	-	h	-	b	a	b
lg2	mk748	118.97	NC_012871.2	15628224	h	b	b	h	a	-	b	b	a	h	h	b	a	b	h	a	h	a	h	-	b	h	b	-	b	-	h	h	h	h	h	-	b	b	b	h	h	-	h	h	h	-	b	a	b
lg2	mk749	118.97	NC_012871.2	15652367	h	-	b	h	-	-	b	b	a	h	h	-	a	b	h	a	h	-	h	-	b	h	b	a	b	-	h	h	h	h	h	-	b	b	b	h	h	b	h	h	h	a	b	a	b
lg2	mk750	118.97	NC_012871.2	15708964	h	b	b	h	-	a	b	b	a	h	h	-	a	-	h	a	h	h	h	a	b	h	-	a	b	b	h	h	h	h	h	b	b	b	b	h	h	b	h	h	h	a	-	a	-
lg2	mk751	118.97	NC_012871.2	15696891	h	-	-	h	a	a	b	b	a	h	h	b	-	b	h	-	h	a	h	-	-	h	b	a	h	-	h	h	h	h	h	b	b	b	-	h	h	b	h	h	h	a	b	a	h
lg2	mk752	121.01	NC_012871.2	16507122	h	-	b	h	-	h	b	-	h	h	a	h	h	b	h	h	h	-	h	-	b	-	-	a	-	b	h	h	h	h	h	-	b	b	b	h	-	-	-	h	h	a	b	a	b
lg2	mk753	121.01	NC_012871.2	16541352	h	b	b	h	a	a	-	-	h	h	a	h	a	b	h	-	h	a	h	a	b	-	b	a	b	b	h	h	h	a	h	b	b	-	b	h	h	b	-	h	h	a	b	-	b
lg2	mk754	121.01	NC_012871.2	15215168	h	-	b	h	a	a	b	b	-	h	h	b	h	-	h	a	-	a	h	h	-	h	b	-	b	b	h	h	h	-	h	-	b	b	-	h	h	b	a	h	h	-	-	-	b
lg2	mk755	121.01	NC_012871.2	16530200	h	-	b	h	-	a	b	-	h	h	a	h	a	b	h	a	h	-	h	a	b	h	b	a	-	b	h	h	h	a	h	b	b	b	b	h	h	-	-	h	h	a	-	a	b
lg2	mk756	121.01	NC_012871.2	15211614	h	b	b	h	-	a	-	b	a	h	h	b	a	-	h	a	h	-	h	a	-	-	-	-	b	b	h	h	-	-	h	b	b	b	b	h	h	b	-	h	h	-	b	a	b
lg2	mk757	121.01	NC_012871.2	15381762	h	b	b	h	-	-	-	b	-	h	h	b	a	b	h	a	h	-	h	-	-	h	b	a	b	-	h	h	-	-	h	-	b	b	b	h	h	b	-	h	h	a	b	a	b
lg2	mk758	121.01	NC_012871.2	15207738	h	b	b	h	a	-	b	b	a	h	-	-	a	-	h	-	h	a	h	a	b	h	b	a	-	b	h	h	h	-	h	b	-	-	b	h	h	-	-	h	h	a	-	-	b
lg2	mk759	121.01	NC_012871.2	15269633	h	b	b	h	a	a	-	-	a	h	h	b	-	-	-	-	h	-	h	-	b	h	b	-	-	b	h	h	h	-	h	b	-	-	b	h	h	b	a	h	h	a	b	-	-
lg2	mk760	121.01	NC_012871.2	15427783	h	b	-	h	-	-	b	-	-	h	h	b	a	b	a	-	h	-	h	h	b	h	b	-	b	b	h	h	-	-	h	b	-	b	b	h	h	-	a	h	h	a	b	h	b
lg2	mk761	121.01	NC_012871.2	15323148	h	b	b	h	-	-	b	b	a	h	h	b	a	b	h	a	h	a	h	a	-	h	-	a	-	b	h	h	h	a	h	b	b	b	b	h	h	b	a	h	h	a	-	a	b
lg2	mk762	121.01	NC_012871.2	15427826	h	b	-	h	a	a	b	-	-	h	h	b	a	b	a	-	-	-	h	h	b	h	b	-	-	b	h	h	h	a	h	b	b	b	b	h	h	-	a	h	h	a	b	a	-
lg2	mk763	121.01	NC_012871.2	15334736	h	-	b	h	a	a	b	b	-	h	h	b	a	-	h	a	h	-	-	a	-	h	b	a	b	b	h	h	h	-	h	b	b	-	b	h	h	-	-	h	h	a	b	a	b
lg2	mk764	121.01	NC_012871.2	15299472	h	b	b	h	-	a	b	b	a	h	-	-	a	b	h	-	h	a	h	a	-	-	-	-	b	b	-	h	h	a	h	b	b	b	b	h	h	-	a	h	h	-	b	h	b
lg2	mk765	121.01	NC_012871.2	15244304	h	b	b	h	a	-	b	b	a	h	h	-	-	b	b	-	h	-	h	a	b	h	b	a	-	b	h	h	h	-	-	-	b	b	-	h	h	b	a	h	-	a	-	a	b
lg2	mk766	121.01	NC_012871.2	15279926	h	b	-	h	-	a	b	-	-	h	h	b	a	b	h	-	a	-	h	a	b	-	b	-	-	b	h	h	h	-	h	b	b	b	b	h	-	-	a	h	a	a	b	a	b
lg2	mk767	121.01	NC_012871.2	15306589	-	b	b	h	a	a	b	-	a	h	h	b	-	b	h	-	h	a	h	-	b	h	-	a	b	b	-	h	h	-	h	b	b	b	b	h	h	-	a	h	h	-	b	a	b
lg2	mk768	121.01	NC_012871.2	15334919	h	-	b	h	a	a	b	b	-	h	h	-	a	b	h	a	h	-	h	-	-	h	b	a	b	b	h	h	h	a	h	b	-	b	b	h	h	-	-	h	h	a	b	a	b
lg2	mk769	121.01	NC_012871.2	15267961	h	b	-	h	-	a	-	-	a	h	h	b	a	b	h	-	h	-	h	a	-	h	-	a	b	b	-	h	h	a	h	-	b	b	-	h	a	b	-	h	h	a	b	a	b
lg2	mk770	121.01	NC_012871.2	15384223	h	b	b	h	a	a	b	b	-	h	h	b	a	b	h	a	h	a	-	a	-	h	-	a	-	-	h	h	h	-	h	b	b	-	b	h	-	b	-	h	h	-	b	-	b
lg2	mk771	121.01	NC_012871.2	15323451	h	b	b	h	-	a	-	b	a	h	h	b	a	b	h	a	h	-	h	a	b	h	b	a	-	b	h	h	h	-	h	b	b	-	b	h	h	b	-	h	h	-	b	a	b
lg2	mk772	121.01	NC_012871.2	15238849	h	b	-	h	-	-	b	-	-	h	h	-	a	b	h	a	h	a	h	-	b	h	b	-	b	b	h	h	h	a	h	b	-	b	-	h	h	b	a	h	h	-	-	-	b
lg2	mk773	121.01	NC_012871.2	15305955	h	b	b	h	-	a	-	-	a	h	h	b	a	-	h	-	h	a	h	a	b	h	b	-	b	b	h	h	h	-	h	-	b	-	b	h	h	-	-	h	h	-	b	a	-
lg2	mk774	121.01	NC_012871.2	15304941	h	b	-	h	a	a	b	b	-	h	h	-	a	b	h	a	h	-	h	-	-	h	b	a	-	b	h	h	h	-	h	b	b	b	b	h	h	b	a	h	h	a	-	a	b
lg2	mk775	121.01	NC_012871.2	15306816	h	b	b	h	-	a	b	b	-	h	h	-	a	b	h	a	h	a	h	a	b	h	b	a	b	b	h	h	h	-	h	b	-	b	b	h	h	b	a	h	-	-	b	a	b
lg2	mk776	121.01	NC_012871.2	15244367	h	b	b	h	a	-	-	b	a	-	h	b	-	b	b	-	h	-	h	a	b	h	b	-	-	-	h	-	h	-	-	b	b	b	-	h	h	-	a	h	h	-	-	a	-
lg2	mk777	121.01	NC_012871.2	15223362	h	b	b	h	a	a	b	b	-	h	h	-	-	b	h	-	h	-	h	a	b	h	b	-	-	b	h	h	h	a	h	b	-	b	b	h	h	-	-	h	h	a	b	a	b
lg2	mk778	121.01	NC_012871.2	15272949	h	-	b	h	a	-	-	b	a	h	h	-	a	b	h	-	h	a	h	a	-	h	-	-	b	-	h	h	h	a	h	b	-	-	-	h	h	b	-	h	-	-	b	-	b
lg2	mk779	121.01	NC_012871.2	15328559	h	b	-	-	a	a	-	b	a	h	h	-	a	b	h	a	h	a	h	-	b	h	-	-	b	b	h	h	h	a	h	b	b	b	b	h	h	b	a	h	h	a	-	a	-
lg2	mk780	121.01	NC_012871.2	15330406	h	b	-	h	-	a	b	b	a	h	h	-	a	b	h	a	h	a	h	a	-	h	b	a	-	b	h	h	h	a	h	b	-	b	b	b	h	b	a	h	h	-	-	-	-
lg2	mk781	121.01	NC_012871.2	15376084	-	b	b	h	a	a	-	b	-	h	h	-	a	b	h	-	h	a	h	a	b	h	b	a	b	b	h	h	h	-	h	b	b	b	b	h	h	b	-	h	-	a	b	-	b
lg2	mk782	121.01	NC_012871.2	15210079	h	-	b	h	a	-	-	-	a	-	h	b	-	b	h	a	h	a	h	-	b	-	b	a	-	b	h	h	h	a	h	-	b	b	b	h	h	b	a	h	h	a	b	-	b
lg2	mk783	121.01	NC_012871.2	15325643	h	b	b	h	-	a	b	b	a	h	h	b	a	b	h	a	h	-	h	a	b	h	b	a	-	b	h	h	-	a	h	b	-	b	b	h	-	b	-	-	h	a	b	a	b
lg2	mk784	121.01	NC_012871.2	15323086	h	b	b	-	-	-	b	b	a	h	h	-	a	b	h	a	h	-	h	a	-	h	-	a	-	-	h	h	h	-	-	b	b	b	b	h	h	-	a	h	h	a	b	a	-
lg2	mk785	121.01	NC_012871.2	15247482	h	b	b	-	-	a	b	-	a	h	h	b	-	-	h	-	h	-	h	a	-	h	b	a	b	b	h	h	h	-	h	-	-	b	b	h	h	b	a	h	h	-	b	a	b
lg2	mk786	121.01	NC_012871.2	15308508	h	-	-	-	-	a	b	-	a	h	h	b	a	b	h	a	h	a	h	a	-	h	b	-	b	b	h	h	h	a	h	b	-	b	b	h	h	b	a	h	h	a	b	-	b
lg2	mk787	121.01	NC_012871.2	15369256	h	b	b	h	a	a	b	b	a	h	h	b	-	b	-	-	h	-	h	a	b	h	b	a	b	b	-	h	-	-	-	-	b	-	b	h	h	b	-	h	h	-	b	a	b
lg2	mk788	121.01	NC_012871.2	15315605	h	-	b	h	-	a	-	b	-	h	h	b	a	b	h	a	h	-	h	-	b	h	b	a	b	b	h	h	h	a	h	-	-	-	-	h	-	b	a	h	h	-	b	a	b
lg2	mk789	121.01	NC_012871.2	15323363	a	b	b	h	a	a	b	b	a	h	h	b	a	b	h	a	h	a	h	a	b	-	b	-	b	b	h	h	h	-	h	b	b	b	b	h	h	b	a	h	h	a	b	a	b
lg2	mk790	121.01	NC_012871.2	15323329	a	b	-	h	a	a	b	-	a	h	h	b	a	b	h	a	h	a	h	a	b	h	b	-	b	b	h	-	h	a	h	b	b	b	b	h	h	b	a	h	h	a	b	a	b
lg2	mk791	122.36	NC_012871.2	15237531	h	-	b	h	-	-	b	b	a	h	h	b	a	b	h	a	-	a	h	a	-	-	b	a	b	-	h	h	h	a	h	b	b	b	b	h	h	-	a	h	h	a	b	a	b
lg2	mk792	123.71	NC_012871.2	15322816	a	-	b	h	a	a	b	-	-	h	h	b	a	b	h	a	h	a	h	a	-	h	-	a	-	-	h	h	h	-	h	b	b	-	h	h	h	-	-	h	h	a	-	-	b
lg2	mk793	123.71	NC_012871.2	15244685	a	-	b	h	a	-	b	b	-	h	h	-	-	b	h	a	h	a	h	-	b	h	-	a	-	b	h	h	h	-	h	b	-	b	-	h	h	b	a	h	h	-	b	a	b
lg2	mk794	123.71	NC_012871.2	15317045	-	-	b	h	a	a	b	b	-	-	h	-	-	b	h	a	h	-	-	-	b	h	b	-	b	b	h	h	h	-	h	b	b	b	h	h	h	b	a	h	h	a	-	-	b
lg2	mk795	123.71	NC_012871.2	15305896	-	-	b	h	-	a	-	-	-	h	h	b	a	-	h	a	h	a	-	a	b	-	b	a	-	b	h	h	a	a	h	b	b	b	h	h	h	-	a	h	h	a	b	a	-
lg2	mk796	123.71	NC_012871.2	15274204	-	-	b	h	-	a	b	b	-	h	h	b	a	b	h	a	h	a	h	a	b	h	b	-	b	b	h	h	h	-	h	-	b	b	h	h	h	b	a	h	h	a	-	a	b
lg2	mk797	123.71	NC_012871.2	15282719	a	-	-	h	a	-	b	b	-	h	h	-	a	-	h	a	h	a	h	a	-	h	b	a	b	b	h	h	h	-	h	b	b	b	-	h	h	b	a	h	h	a	-	a	b
lg2	mk798	123.71	NC_012871.2	15224667	a	-	b	h	a	-	b	b	-	a	h	-	a	b	h	a	-	a	-	a	b	h	b	a	-	b	h	h	h	a	h	b	b	b	h	h	-	b	-	h	h	a	b	a	-
lg2	mk799	123.71	NC_012871.2	15308882	a	-	b	h	a	a	-	b	a	h	h	b	h	-	h	a	h	-	h	a	-	h	b	-	-	b	-	h	h	-	h	b	b	b	h	h	h	b	a	h	h	-	b	a	-
lg2	mk800	123.71	NC_012871.2	15304814	a	-	-	h	-	-	b	b	a	-	h	b	a	b	h	a	h	a	h	-	-	h	b	a	b	-	h	h	h	a	h	-	b	-	h	h	h	b	-	h	h	a	b	a	b
lg2	mk801	123.71	NC_012871.2	15274590	-	h	b	h	a	a	b	b	a	h	h	b	-	-	h	a	h	a	h	a	-	h	b	-	b	b	-	h	h	a	h	-	-	-	h	h	-	b	-	h	h	a	-	a	b
lg2	mk802	123.71	NC_012871.2	15261556	a	-	-	h	-	-	b	b	a	h	h	b	a	b	h	-	h	a	-	a	-	h	-	a	b	b	h	h	h	-	h	-	b	b	-	h	h	b	a	h	h	a	b	a	b
lg2	mk803	123.71	NC_012871.2	15299876	a	h	b	h	a	a	b	b	-	h	h	b	a	b	-	-	h	a	h	a	b	h	b	a	b	b	h	h	h	-	h	b	-	b	h	h	h	-	a	h	h	a	b	a	b
lg2	mk804	123.71	NC_012871.2	15304929	-	a	-	h	a	a	b	b	-	h	h	b	a	b	h	a	h	-	h	-	-	h	b	a	-	b	h	h	h	-	h	b	b	b	h	h	h	-	a	h	h	a	b	a	b
lg2	mk805	123.71	NC_012871.2	15303641	a	-	b	h	a	-	b	b	a	h	h	b	a	b	h	a	h	-	h	a	b	h	b	a	b	-	h	h	h	a	h	-	-	-	h	h	h	b	a	h	h	-	b	a	b
lg2	mk806	123.71	NC_012871.2	15326643	-	-	-	h	-	a	b	b	-	h	h	-	h	-	h	a	h	a	h	a	-	h	b	h	-	b	h	-	h	-	h	b	b	b	h	h	h	b	-	h	h	a	b	a	b
lg2	mk807	123.71	NC_012871.2	15210163	a	-	b	h	-	-	b	-	-	h	h	-	-	b	h	a	h	a	h	a	b	-	b	a	b	b	h	h	h	a	h	-	-	b	h	h	-	-	a	h	h	a	b	a	b
lg2	mk808	123.71	NC_012871.2	15224709	a	-	b	h	-	-	b	b	a	-	h	b	-	b	h	a	h	a	h	a	b	h	b	a	-	b	h	h	h	-	h	b	b	b	h	h	h	b	-	h	h	a	b	a	b
lg2	mk809	123.71	NC_012871.2	15272909	a	a	b	h	a	a	-	b	a	h	h	-	a	b	-	-	h	a	h	a	b	h	b	a	b	-	h	h	h	a	h	b	-	-	h	h	h	b	-	h	h	a	-	a	b
lg2	mk810	123.71	NC_012871.2	15306779	a	-	b	h	-	a	b	b	a	h	h	b	-	b	h	a	h	a	h	a	b	h	b	a	b	b	h	h	h	-	h	b	b	b	h	h	h	b	a	h	-	a	-	a	b
lg2	mk811	123.71	NC_012871.2	15277459	a	a	b	h	-	-	b	-	a	h	h	-	a	-	h	a	h	a	h	-	b	h	-	a	-	b	h	h	h	-	h	-	b	b	h	h	h	-	a	h	h	a	-	a	b
lg2	mk812	123.71	NC_012871.2	15329251	-	a	b	h	-	a	b	b	-	h	h	b	a	b	h	-	h	a	-	a	b	h	-	a	b	b	h	h	-	-	h	b	-	b	h	h	h	-	-	h	h	-	b	a	b
lg2	mk813	123.71	NC_012871.2	15207572	a	a	b	h	-	a	b	-	a	h	h	b	a	b	h	a	h	a	-	-	b	h	-	a	-	b	-	h	h	a	h	-	b	-	h	h	h	-	-	h	-	a	-	a	b
lg2	mk814	123.71	NC_012871.2	15334893	-	a	-	h	a	a	b	b	-	h	-	-	a	b	h	a	h	-	h	a	b	h	b	a	-	b	h	-	h	a	h	b	-	b	h	h	h	-	-	h	h	a	b	a	b
lg2	mk815	123.71	NC_012871.2	15244311	a	a	b	h	a	-	b	b	a	h	h	-	-	b	b	-	h	-	h	a	b	h	b	a	b	-	h	h	h	-	-	-	b	b	h	h	h	b	a	h	-	a	-	a	b
lg2	mk816	123.71	NC_012871.2	15279775	a	a	-	h	a	a	b	b	a	h	h	-	a	b	-	a	h	-	h	a	b	h	b	a	-	b	-	h	h	-	h	b	-	-	h	h	h	b	-	h	h	a	b	a	b
lg2	mk817	123.71	NC_012871.2	15299924	a	a	b	h	a	a	b	b	-	h	h	b	-	b	h	-	h	a	h	a	b	h	b	a	b	b	h	h	h	-	h	-	-	b	h	h	-	-	a	h	-	-	b	-	b
lg2	mk818	123.71	NC_012871.2	15323212	a	a	b	h	a	-	b	b	a	h	h	b	a	b	h	a	h	a	h	a	b	-	b	a	-	b	h	h	-	a	h	b	b	b	h	h	h	-	a	h	h	a	b	a	b
lg2	mk819	123.71	NC_012871.2	15218635	a	a	-	h	a	-	-	b	a	h	h	-	-	b	h	-	h	a	h	a	-	h	b	-	b	b	h	h	h	a	h	-	-	b	h	h	h	b	a	h	h	a	-	-	b
lg2	mk820	123.71	NC_012871.2	15270902	a	a	b	h	a	-	b	b	a	h	h	-	a	b	-	-	h	a	h	a	b	h	b	a	-	b	-	h	h	a	h	b	b	-	h	h	h	b	a	h	h	a	b	-	-
lg2	mk821	123.71	NC_012871.2	15277558	a	a	b	h	-	-	b	b	-	h	-	b	a	b	h	a	h	a	h	a	-	h	-	a	b	b	h	h	h	-	h	-	b	b	h	h	-	b	-	h	h	a	b	a	b
lg2	mk822	123.71	NC_012871.2	15306480	-	a	-	h	a	a	b	-	a	h	h	-	h	-	h	-	h	a	h	a	-	-	b	a	-	b	h	h	h	-	h	b	b	b	h	h	-	-	-	h	h	a	b	-	b
lg2	mk823	123.71	NC_012871.2	15320962	a	a	-	h	a	a	b	-	-	h	h	b	a	-	h	a	h	-	h	a	-	h	b	a	-	-	h	h	-	a	h	b	b	b	h	-	h	b	a	h	h	a	-	-	-
lg2	mk824	123.71	NC_012871.2	15308816	a	a	b	h	a	a	b	-	a	h	h	b	-	-	h	a	h	-	h	a	-	h	b	-	b	b	h	h	h	-	h	b	b	b	h	h	h	b	a	h	h	-	b	-	-
lg2	mk825	123.71	NC_012871.2	15270818	-	a	b	h	a	a	b	b	a	h	h	-	a	b	h	-	h	a	h	-	b	h	b	a	-	b	h	h	h	a	h	b	b	-	h	b	h	b	-	h	h	a	b	a	-
lg2	mk826	123.71	NC_012871.2	15304668	a	a	b	h	-	-	b	b	-	h	h	-	a	b	h	-	-	a	h	-	-	h	b	-	b	-	h	h	h	-	h	b	b	-	h	h	h	b	a	h	h	a	-	a	b
lg2	mk827	123.71	NC_012871.2	15266061	a	a	b	h	-	-	b	-	a	h	h	b	a	-	h	a	h	a	h	a	-	h	b	a	b	-	h	h	h	-	h	b	-	b	h	h	h	b	a	h	h	a	b	a	b
lg2	mk828	123.71	NC_012871.2	15244305	a	a	b	h	a	-	b	b	a	h	h	-	-	b	b	-	h	-	h	a	b	h	b	a	-	b	h	h	h	-	-	-	b	b	h	h	h	b	a	h	-	a	-	a	b
lg2	mk829	123.71	NC_012871.2	15237587	a	a	b	h	-	-	b	b	a	h	h	b	a	b	h	a	h	a	h	a	-	h	b	a	b	-	h	-	h	a	h	b	b	b	h	h	h	b	a	h	h	a	b	a	b
lg2	mk830	123.71	NC_012871.2	15299713	a	a	b	h	-	a	b	-	-	h	h	b	-	b	h	-	h	a	h	a	b	h	h	-	b	b	h	h	h	-	h	b	b	b	h	h	h	-	a	h	h	a	b	a	b
lg2	mk831	123.71	NC_012871.2	15417250	-	a	b	h	-	a	b	b	-	h	-	-	a	b	h	a	h	a	-	a	-	h	b	a	-	b	h	h	h	a	-	-	-	b	h	h	h	b	a	h	h	a	b	-	-
lg2	mk832	123.71	NC_012871.2	15332162	a	a	-	h	a	-	b	b	a	h	h	b	a	b	h	a	-	a	h	-	-	h	-	-	-	b	h	h	h	a	-	-	b	-	h	h	h	b	-	h	h	a	b	a	b
lg2	mk833	123.71	NC_012871.2	15208160	a	a	b	h	a	a	b	b	a	h	h	b	a	-	h	-	h	-	h	-	-	h	b	-	-	-	h	h	h	a	h	-	-	-	h	h	h	-	a	h	h	a	-	a	b
lg2	mk834	123.71	NC_012871.2	15336943	-	a	-	h	a	-	b	-	a	h	h	b	a	-	h	a	h	a	h	-	-	h	-	-	-	b	h	-	h	-	h	b	-	-	h	h	h	b	-	h	h	a	b	a	-
lg2	mk835	123.71	NC_012871.2	15261516	a	a	-	h	-	-	b	b	a	-	h	-	a	b	h	-	h	a	-	a	b	h	b	a	b	b	h	h	h	-	h	-	b	b	-	-	h	-	a	h	h	a	b	a	b
lg2	mk836	123.71	NC_012871.2	15248699	-	a	b	h	a	a	-	b	h	h	h	b	a	b	h	a	h	a	h	a	b	h	-	a	-	b	h	h	h	a	h	-	-	b	h	h	h	-	-	h	h	a	-	a	-
lg2	mk837	123.71	NC_012871.2	15323558	-	a	b	h	a	a	-	-	-	-	h	b	-	b	h	-	h	-	h	a	b	h	b	-	b	b	h	-	h	-	h	b	-	-	h	h	-	-	-	h	h	a	b	a	b
lg2	mk838	123.71	NC_012871.2	15283712	a	a	-	h	-	-	b	b	h	h	h	-	-	b	h	-	h	-	h	a	-	-	-	-	b	b	h	h	h	a	h	b	b	b	h	h	h	-	a	h	h	a	b	a	b
lg2	mk839	123.71	NC_012871.2	15266733	a	a	b	h	a	-	b	b	-	h	-	-	a	b	h	a	h	a	h	-	-	h	b	a	b	-	h	h	h	a	h	b	b	b	h	-	h	-	-	-	h	a	-	-	b
lg2	mk840	123.71	NC_012871.2	15266077	a	a	b	h	-	-	b	b	a	h	h	b	a	-	h	a	h	a	h	a	-	h	b	a	b	-	h	h	h	-	h	b	-	b	h	h	h	b	a	h	h	-	b	a	b
lg2	mk841	124.38	NC_012871.2	15304842	-	a	-	h	-	-	b	b	h	h	h	b	a	b	h	a	h	a	h	-	-	h	b	a	b	-	h	h	h	-	h	-	b	-	h	h	h	b	-	h	-	a	b	a	-
lg2	mk842	124.38	NC_012871.2	15698878	a	a	-	h	-	-	b	b	a	h	h	b	a	-	h	a	-	h	-	a	b	h	-	a	-	h	h	h	h	h	h	-	-	-	h	h	h	h	h	h	h	a	b	a	b
lg2	mk843	124.38	NC_012871.2	15249646	a	a	b	h	-	a	b	-	-	h	h	b	a	-	h	h	h	h	h	h	-	h	-	a	-	-	-	h	h	h	h	b	b	b	h	h	h	b	h	h	h	a	b	a	-
lg2	mk844	125.06	NC_012871.2	15693463	a	-	b	h	-	a	-	b	-	h	h	b	a	b	h	a	h	a	h	a	-	h	-	a	b	-	h	h	-	h	h	b	b	b	h	h	h	b	h	h	h	a	b	-	b
lg2	mk845	125.06	NC_012871.2	15694778	a	a	b	h	a	a	b	b	a	h	h	b	a	-	h	a	h	a	h	-	b	h	-	a	b	b	h	h	-	h	h	b	b	b	h	h	h	b	h	h	h	a	-	a	b
lg2	mk846	125.73	NC_012871.2	15698017	a	a	b	h	a	a	b	-	-	h	h	-	a	b	h	a	h	-	h	a	b	h	b	a	-	b	h	h	h	h	h	-	-	b	h	h	h	-	h	h	h	-	b	a	b
lg2	mk847	127.08	NC_012871.2	16093030	a	a	b	h	a	-	b	b	a	a	h	b	a	b	h	a	h	-	h	-	b	h	h	-	-	b	h	h	h	h	h	b	-	-	-	h	h	b	h	-	h	a	b	-	h
lg2	mk848	129.12	NC_012871.2	16228920	-	-	b	b	h	a	-	b	h	h	a	h	a	-	h	h	-	-	-	a	h	h	h	a	b	b	h	b	h	h	h	-	-	b	h	h	h	b	-	-	b	a	b	h	b
lg2	mk849	129.12	NC_012871.2	16255714	a	-	b	-	h	-	-	b	h	h	a	h	-	-	h	h	h	a	a	a	h	h	h	a	-	b	h	-	h	h	h	b	b	b	h	h	h	b	-	b	-	a	b	h	-
lg2	mk850	131.16	NC_012871.2	14867844	h	b	h	h	a	a	b	b	h	h	h	h	-	-	h	a	h	-	h	a	b	-	h	a	b	h	h	-	h	h	h	h	h	-	b	h	h	b	-	h	b	-	-	-	b
lg2	mk851	131.16	NC_012871.2	14870410	h	-	h	h	-	-	b	-	h	-	h	h	a	b	h	a	h	a	h	a	b	h	h	a	b	h	h	h	h	h	h	h	h	b	b	h	h	b	h	h	b	a	b	a	b
lg2	mk852	131.16	NC_012871.2	14875498	h	b	h	h	a	a	b	b	-	-	-	h	a	b	h	a	h	a	h	a	-	h	h	a	-	h	h	h	h	h	h	h	h	b	b	-	h	b	h	h	b	a	-	a	b
lg2	mk853	131.83	NC_012871.2	20100029	a	a	h	h	a	-	b	b	a	h	h	a	a	b	-	h	h	a	-	a	b	h	h	a	b	h	b	-	h	h	h	h	h	b	a	h	h	b	h	b	-	-	b	-	b
lg2	mk854	133.18	NC_012871.2	52183293	b	a	b	-	b	-	-	b	b	h	h	h	-	h	b	a	b	h	a	a	b	h	b	-	-	b	h	-	-	a	b	h	h	b	h	h	h	b	-	a	h	-	b	-	h
lg2	mk855	134.53	NC_012871.2	51779721	b	a	b	h	-	-	b	b	h	h	a	b	b	h	b	a	b	h	a	a	-	h	-	h	b	b	h	a	h	a	h	-	b	a	-	h	h	-	-	a	h	b	-	a	h
lg2	mk856	134.53	NC_012871.2	51779769	b	a	b	h	-	-	b	-	h	h	a	b	-	h	b	a	b	-	a	a	-	-	-	h	b	b	h	-	h	a	h	b	b	a	-	h	h	-	b	a	h	b	-	a	h
lg2	mk857	134.53	NC_012871.2	51766093	b	-	-	h	-	a	b	b	h	h	a	-	-	h	-	-	-	-	-	a	b	h	b	h	b	-	h	a	h	-	h	-	b	a	a	h	h	b	b	a	h	b	-	a	h
lg2	mk858	135.21	NC_012871.2	51584438	h	a	h	h	-	a	h	h	h	h	a	h	a	-	b	a	h	h	-	a	h	h	h	a	b	b	-	-	h	a	h	-	b	b	a	h	h	b	h	a	h	h	h	a	a
lg2	mk859	135.21	NC_012871.2	51622966	h	-	-	h	a	a	h	h	h	h	a	h	-	b	b	a	h	h	-	-	h	h	h	a	-	b	h	a	h	-	-	-	b	-	-	h	h	b	h	a	h	h	h	a	a
lg2	mk860	135.21	NC_012871.2	51601358	h	-	h	h	-	a	h	h	h	h	-	h	-	-	b	a	h	h	a	a	h	h	h	a	b	-	-	a	h	a	h	-	b	b	-	h	h	b	h	a	h	h	h	a	a
lg2	mk861	135.21	NC_012871.2	51579620	h	-	h	h	a	-	h	h	h	h	a	h	-	b	-	a	h	h	-	a	-	h	h	a	-	b	h	a	h	a	h	-	-	b	a	h	h	b	h	-	h	h	h	-	a
lg2	mk862	136.56	NC_012871.2	49977453	b	-	-	h	a	a	h	h	h	h	-	h	a	b	b	-	h	h	h	-	b	h	b	-	b	-	h	h	h	-	h	h	h	b	a	h	h	b	h	a	h	h	b	-	a
lg2	mk863	136.56	NC_012871.2	49952900	b	b	-	h	-	a	-	h	h	-	a	h	a	b	b	-	h	h	h	a	-	-	b	-	-	b	h	h	h	a	h	h	h	b	a	h	h	b	h	a	h	h	-	a	a
lg2	mk864	137.23	NC_012871.2	17796805	h	-	b	a	h	a	h	h	-	h	h	-	-	a	a	-	a	h	-	-	a	-	b	a	h	h	h	h	a	a	-	h	b	a	h	h	-	-	a	h	h	a	h	a	h
lg2	mk865	137.23	NC_012871.2	17768733	h	b	b	a	h	-	h	h	-	h	h	b	-	a	-	-	a	h	a	a	a	a	b	a	h	h	h	h	-	-	a	h	b	a	h	h	a	a	a	h	-	-	-	a	h
lg2	mk866	137.23	NC_012871.2	17790041	h	b	b	a	h	-	h	h	a	-	h	-	a	a	a	a	a	h	-	-	a	a	-	a	h	h	h	-	-	-	-	h	-	a	h	h	a	-	a	h	h	a	h	a	b
lg2	mk867	137.23	NC_012871.2	17949386	h	-	-	-	h	-	h	h	a	-	h	b	a	a	-	a	a	h	a	a	a	-	b	a	h	h	h	h	-	a	-	h	b	a	h	h	a	a	a	-	-	a	h	-	b
lg2	mk868	137.23	NC_012871.2	17783535	-	b	-	a	h	-	h	h	a	h	h	-	a	-	a	-	a	h	-	a	a	-	b	a	h	h	h	h	a	a	-	h	b	a	h	h	a	a	a	h	h	a	h	a	-
lg2	mk869	138.58	NC_012871.2	18740951	h	b	h	h	-	-	h	h	h	h	-	-	a	b	-	-	h	h	a	-	b	h	-	a	b	h	h	h	h	a	h	h	h	-	h	h	h	-	h	-	b	a	b	a	-
lg2	mk870	139.93	NC_012871.2	47092742	a	b	a	h	a	a	h	h	h	h	a	-	a	b	-	a	h	h	a	-	b	h	h	a	h	h	-	-	h	a	h	b	h	-	a	-	h	-	h	h	h	a	-	-	h
lg2	mk871	141.97	NC_012871.2	46673683	h	-	h	b	a	-	-	h	b	b	a	a	a	b	b	a	h	h	h	a	b	-	-	a	-	b	b	-	h	-	b	-	h	b	a	h	h	b	h	h	h	h	-	a	h
lg2	mk872	142.64	NC_012871.2	21756322	-	b	a	b	-	-	h	h	h	h	a	a	a	b	b	-	h	h	h	a	b	h	h	a	h	-	-	h	h	a	h	h	a	b	h	a	h	b	h	h	-	h	h	-	h
lg2	mk873	142.64	NC_012871.2	21659400	b	b	a	b	-	-	h	-	h	h	a	a	a	b	b	a	h	h	h	a	b	h	h	a	h	b	-	h	h	a	h	h	a	b	h	-	-	b	h	h	b	h	h	-	h
lg2	mk874	142.64	NC_012871.2	21662717	b	b	a	b	-	a	h	h	h	h	a	a	a	b	b	a	h	h	h	-	b	h	h	a	h	b	b	h	h	a	h	h	a	b	h	-	h	b	h	h	b	h	-	a	h
lg2	mk875	142.64	NC_012871.2	22119851	b	-	-	-	a	a	b	-	b	h	-	h	a	-	b	-	h	h	h	a	-	h	h	-	h	b	b	h	h	-	-	h	a	b	h	a	h	-	h	h	b	h	h	a	b
lg2	mk876	142.64	NC_012871.2	21659711	b	b	a	b	a	-	h	h	h	h	a	-	a	b	b	-	h	h	h	a	b	h	h	-	h	b	b	h	h	a	-	h	a	b	h	a	-	b	h	h	b	h	h	a	h
lg2	mk877	142.64	NC_012871.2	21619874	h	-	-	b	a	-	h	h	h	h	a	h	a	b	b	-	h	h	h	-	b	h	-	-	h	b	-	h	h	-	h	h	a	-	h	a	h	-	h	h	b	h	h	a	h
lg2	mk878	142.64	NC_012871.2	21807206	-	b	-	-	a	a	h	h	h	h	a	-	a	-	-	a	h	h	h	a	-	h	h	-	h	-	-	h	h	a	h	h	a	b	h	a	h	b	h	h	-	-	h	a	h
lg2	mk879	146.81	NC_012871.2	46847184	h	b	a	h	-	a	-	h	h	h	a	a	-	b	b	a	h	h	h	-	b	h	-	-	h	-	-	h	h	-	h	b	a	-	h	a	h	-	h	h	h	h	-	-	h
lg2	mk880	146.81	NC_012871.2	46844104	h	b	-	h	a	-	h	h	h	h	-	a	a	b	b	a	h	h	h	a	-	-	h	-	h	-	-	-	h	a	h	b	a	-	h	a	h	b	h	h	h	h	h	-	h
lg2	mk881	148.16	NC_012871.2	23802239	h	-	a	b	a	a	h	h	b	-	-	h	a	-	b	-	h	a	h	a	h	h	h	a	h	b	-	h	h	-	b	-	a	-	a	a	h	h	-	h	-	h	h	a	-
lg2	mk882	148.83	NC_012871.2	25261626	a	a	a	-	a	-	h	h	b	h	a	h	-	-	-	a	h	a	-	a	b	h	h	-	h	h	-	h	h	-	b	b	-	-	a	-	h	b	-	h	h	-	h	a	h
lg2	mk883	150.88	NC_012871.2	68774006	b	h	h	h	b	b	b	-	b	-	-	-	b	h	h	-	h	a	h	b	h	h	h	h	-	a	h	h	-	b	h	h	h	a	b	h	-	a	-	h	h	-	b	-	-
lg2	mk884	156.52	NC_012871.2	55934265	h	a	h	a	-	a	h	h	h	a	b	h	-	a	b	a	h	h	-	h	b	h	h	h	h	h	h	h	h	h	h	a	h	-	a	-	-	b	h	a	a	a	h	a	h
lg2	mk885	156.52	NC_012871.2	55885731	h	a	h	a	a	a	h	-	h	h	-	h	a	-	b	a	h	h	a	h	-	h	h	h	h	h	h	h	h	h	-	a	h	-	-	a	a	b	h	a	-	a	h	-	h
lg2	mk886	157.19	NC_012871.2	55927439	h	-	h	a	h	-	h	h	h	-	b	h	a	a	b	a	h	h	a	h	b	h	h	h	h	h	h	h	h	h	h	a	h	-	-	a	a	b	h	-	-	a	-	a	h
lg2	mk887	157.19	NC_012871.2	55898742	h	a	-	-	h	-	h	h	h	h	-	h	-	-	b	a	h	h	-	h	b	h	h	-	h	h	h	h	h	h	h	-	h	a	-	a	a	-	h	a	h	-	h	a	h
lg2	mk888	157.19	NC_012871.2	55882148	h	a	h	a	h	-	h	h	h	h	-	h	a	-	b	-	h	h	-	h	-	h	h	h	h	a	h	h	h	h	h	-	h	a	a	a	a	b	h	-	h	-	h	a	h
lg2	mk889	157.19	NC_012871.2	55883891	h	-	h	a	h	a	h	h	h	-	-	h	a	a	b	-	h	h	a	h	b	h	h	-	-	h	h	h	h	h	h	a	h	a	-	a	a	b	h	a	h	-	h	a	h
lg2	mk890	157.19	NC_012871.2	55887064	h	a	h	a	h	-	h	h	h	h	-	h	a	a	-	a	h	h	-	h	-	h	h	h	h	h	h	-	h	h	h	a	h	-	a	a	a	b	h	a	h	-	h	-	h
lg2	mk891	157.86	NC_012871.2	55889655	b	-	h	a	h	a	h	h	h	h	b	h	a	a	-	a	h	h	h	h	b	h	h	h	h	b	h	h	h	h	h	-	h	h	a	a	a	b	h	a	h	h	h	a	h
lg2	mk892	157.86	NC_012871.2	55933713	b	a	h	a	h	a	h	h	h	h	-	h	h	-	-	-	h	-	h	h	b	h	h	h	h	b	h	h	h	h	-	-	h	h	a	a	a	b	h	a	h	h	h	a	h
lg2	mk893	157.86	NC_012871.2	55883256	b	a	h	a	h	a	h	h	h	h	b	-	a	a	-	a	h	h	h	h	-	h	h	h	h	-	-	h	h	h	h	a	h	h	-	-	-	b	h	a	h	h	h	a	-
lg2	mk894	157.86	NC_012871.2	55879187	-	-	-	a	h	a	h	h	h	h	b	h	a	a	-	a	h	h	h	h	-	-	h	h	h	-	h	h	h	h	h	a	h	h	a	a	a	b	h	-	h	h	h	-	h
lg2	mk895	157.86	NC_012871.2	55952705	b	a	h	a	h	-	h	-	h	h	b	-	a	a	b	a	h	h	h	h	b	h	h	h	h	b	h	h	h	h	h	-	h	h	a	-	a	-	h	-	h	h	h	a	h
lg2	mk896	157.86	NC_012871.2	55883898	b	-	h	a	h	a	h	h	h	h	-	h	a	a	-	-	h	h	h	h	b	h	h	-	-	b	h	h	h	h	h	a	h	h	-	a	a	b	h	a	h	h	h	a	h
lg2	mk897	157.86	NC_012871.2	55915602	b	-	-	-	h	-	h	h	h	-	b	h	-	-	b	a	h	-	h	h	b	h	h	h	h	b	-	h	h	h	h	-	h	h	a	a	a	b	h	a	h	h	h	a	h
lg2	mk898	157.86	NC_012871.2	55927493	b	a	h	a	h	a	h	h	h	h	b	h	a	a	b	a	h	h	h	h	b	h	h	h	h	b	h	h	h	h	h	a	h	h	-	a	a	b	h	a	-	h	-	a	h
lg2	mk899	157.86	NC_012871.2	55925854	b	a	h	-	h	a	h	h	h	h	b	h	-	a	-	a	h	h	h	h	-	h	h	h	h	b	h	h	h	h	h	a	h	h	a	-	a	b	h	a	h	h	h	a	-
lg2	mk900	157.86	NC_012871.2	55915540	b	-	h	-	h	-	h	h	h	-	-	h	a	-	b	a	h	h	h	h	b	h	h	h	h	b	-	h	h	h	h	a	h	h	a	-	a	b	-	a	h	h	h	a	h
lg2	mk901	157.86	NC_012871.2	55878081	-	-	h	a	h	-	h	h	-	h	-	h	a	a	b	a	h	h	h	h	b	h	-	h	h	b	h	h	h	-	h	-	h	h	a	a	-	-	h	-	h	h	-	a	h
lg2	mk902	157.86	NC_012871.2	55927666	b	-	h	-	h	a	h	h	h	h	b	h	a	a	b	a	h	h	h	-	b	b	a	h	h	b	h	-	h	h	h	a	h	h	-	a	a	b	-	a	-	h	h	a	h
lg2	mk903	157.86	NC_012871.2	55926611	-	a	-	a	h	-	-	h	h	h	b	-	a	-	b	-	h	h	h	h	-	h	h	h	h	b	h	h	h	h	h	-	h	h	-	a	a	b	h	a	h	h	h	-	h
lg2	mk904	157.86	NC_012871.2	55883350	b	a	h	a	h	a	h	h	h	h	-	h	a	a	-	a	h	h	h	h	-	h	h	h	h	b	h	h	h	h	h	-	h	h	a	-	a	b	h	a	h	-	h	-	h
lg2	mk905	157.86	NC_012871.2	55877412	-	a	-	a	h	-	h	h	h	h	-	-	-	-	b	a	-	h	h	h	b	h	h	h	-	-	h	-	h	h	h	-	h	h	a	-	a	b	h	-	h	h	h	a	-
lg2	mk906	157.86	NC_012871.2	55924515	-	a	h	a	h	a	h	h	h	h	-	h	a	a	b	-	h	h	h	h	b	h	h	h	h	b	-	h	h	h	h	a	-	h	a	a	a	-	h	a	h	h	h	a	h
lg2	mk907	157.86	NC_012871.2	55879062	-	a	h	a	h	a	h	h	h	h	b	h	a	-	-	a	h	h	h	h	b	h	h	h	h	b	h	h	h	h	h	a	h	h	a	a	a	-	h	-	h	h	h	a	h
lg2	mk908	157.86	NC_012871.2	55885654	b	a	h	a	h	-	h	h	h	h	b	h	a	-	b	a	h	h	h	h	-	h	h	h	h	b	h	h	h	h	h	a	h	h	-	a	a	b	-	a	h	h	h	-	h
lg2	mk909	157.86	NC_012871.2	55914994	-	a	h	a	h	a	h	h	-	h	b	h	a	a	-	-	-	h	h	h	b	h	h	h	h	b	h	h	h	h	h	-	h	h	-	-	-	b	h	-	h	h	h	-	h
lg2	mk910	157.86	NC_012871.2	55926588	b	-	-	-	h	-	h	h	-	h	-	-	-	a	b	-	h	h	h	h	-	h	h	h	-	b	h	h	h	h	h	a	h	h	a	a	a	b	h	a	h	h	h	a	h
lg2	mk911	157.86	NC_012871.2	55955312	-	-	h	a	h	-	h	h	h	h	-	h	a	a	b	-	h	h	h	h	b	h	h	h	h	b	h	h	h	-	h	a	h	h	-	a	-	b	h	a	h	-	h	a	h
lg2	mk912	157.86	NC_012871.2	55926634	-	-	-	a	h	-	h	h	h	h	b	h	a	a	b	-	h	h	h	h	-	h	h	h	h	b	h	h	h	h	h	a	h	h	-	-	a	b	h	-	h	h	h	a	h
lg2	mk913	157.86	NC_012871.2	55889929	b	-	h	-	-	-	h	h	h	h	-	h	a	-	-	a	h	h	h	h	b	h	-	h	h	-	h	h	h	h	-	a	h	h	a	a	a	b	h	a	h	h	h	a	-
lg2	mk914	157.86	NC_012871.2	55886269	b	-	h	a	h	a	h	h	h	h	-	h	a	a	b	a	h	h	h	h	-	h	h	h	h	b	h	h	h	h	h	a	h	-	a	a	a	b	h	-	-	h	h	a	-
lg2	mk915	157.86	NC_012871.2	55924557	b	a	h	a	h	a	h	h	h	h	-	h	a	-	-	-	h	-	h	h	b	h	h	h	-	-	h	h	h	h	h	a	-	h	a	a	a	-	h	a	h	h	h	a	h
lg2	mk916	157.86	NC_012871.2	55930543	-	-	h	a	h	-	h	h	h	h	-	h	a	a	b	-	h	h	h	h	-	h	h	h	h	b	h	h	h	h	h	a	h	h	-	-	-	b	h	-	h	-	h	a	h
lg2	mk917	157.86	NC_012871.2	55878944	b	a	h	-	h	a	h	h	h	h	b	h	a	a	-	a	h	h	h	-	b	h	h	h	h	b	h	h	h	h	h	-	-	-	-	a	a	-	h	-	h	h	h	a	h
lg2	mk918	157.86	NC_012871.2	55883000	-	a	-	a	h	-	h	-	h	-	-	h	-	a	b	a	h	h	h	h	b	h	h	h	h	b	h	h	h	h	h	-	h	a	-	-	a	-	-	-	h	h	h	-	h
lg2	mk919	157.86	NC_012871.2	55882863	b	a	h	a	h	-	h	-	h	h	-	h	-	a	-	a	h	h	h	h	-	h	h	h	h	-	-	h	h	-	h	a	h	h	a	a	a	-	h	-	h	h	h	a	h
lg2	mk920	157.86	NC_012871.2	55887346	b	-	h	-	h	-	h	h	h	h	-	h	-	a	b	-	h	h	h	h	-	h	h	h	h	b	h	h	h	h	h	a	h	h	-	a	-	-	h	a	h	h	h	-	h
lg2	mk921	157.86	NC_012871.2	55885187	b	a	h	a	h	a	h	h	h	h	-	h	-	-	b	a	h	h	-	h	b	h	h	h	h	b	h	h	h	h	h	a	h	h	a	a	a	-	h	a	h	h	h	a	h
lg2	mk922	157.86	NC_012871.2	55886418	b	a	h	a	h	a	h	h	h	h	b	h	a	a	-	a	h	h	h	h	-	-	h	h	h	b	h	h	h	h	-	a	h	h	-	a	a	-	h	a	h	h	h	a	h
lg2	mk923	157.86	NC_012871.2	55955273	-	-	h	a	h	-	h	h	h	h	-	h	a	a	b	a	h	h	h	h	b	h	h	h	-	b	h	h	h	h	h	a	h	h	-	a	a	b	h	a	h	h	h	a	h
lg2	mk924	157.86	NC_012871.2	55945083	b	a	h	-	-	a	h	h	-	h	-	h	-	a	-	a	h	h	h	h	b	-	h	h	h	-	h	h	h	h	h	a	h	h	a	a	a	-	h	a	h	h	h	-	h
lg2	mk925	157.86	NC_012871.2	55924875	b	a	h	-	h	-	h	h	h	h	-	h	a	-	b	a	-	h	h	h	b	-	h	h	h	b	h	-	h	h	h	-	h	h	a	h	a	-	h	a	h	h	h	a	-
lg2	mk926	157.86	NC_012871.2	55936338	b	-	h	a	h	a	h	h	-	h	-	h	-	-	b	a	h	h	h	h	b	h	h	h	h	-	h	h	h	h	-	a	h	-	-	a	a	b	h	a	h	h	h	-	h
lg2	mk927	157.86	NC_012871.2	55950801	-	a	h	a	h	a	h	h	h	h	b	h	a	-	b	a	h	h	h	h	b	h	h	h	h	-	h	h	h	h	h	a	h	h	a	-	a	b	h	a	h	h	h	a	h
lg2	mk928	157.86	NC_012871.2	55924674	b	a	h	-	h	-	h	h	h	h	-	h	a	-	b	a	h	h	h	h	b	h	h	h	h	-	h	h	h	h	h	-	-	h	a	a	-	-	h	-	h	h	h	a	-
lg2	mk929	157.86	NC_012871.2	55925579	-	a	h	-	h	a	h	h	-	h	b	h	a	a	b	a	h	h	h	h	b	-	h	h	-	-	h	h	-	h	h	a	h	h	a	h	a	b	h	-	h	h	h	a	-
lg2	mk930	157.86	NC_012871.2	55924880	b	a	h	-	h	a	h	h	h	h	-	h	a	-	b	a	-	-	h	h	b	-	h	h	h	b	h	-	h	h	h	-	h	h	a	h	a	-	h	a	h	h	h	a	-
lg2	mk931	159.21	NC_012871.2	55885404	b	a	h	a	h	a	h	h	h	h	b	h	a	-	b	a	-	h	a	-	-	h	h	h	h	-	h	h	-	h	h	a	h	h	-	-	a	-	h	a	h	h	h	a	h
lg2	mk932	159.21	NC_012871.2	55885463	b	a	h	a	h	a	h	h	h	h	b	h	a	-	b	a	-	h	-	h	-	h	h	h	h	b	h	h	h	h	h	a	h	h	a	a	-	-	h	-	h	h	h	a	h
lg2	mk933	159.88	NC_012871.2	55885231	b	a	h	a	h	a	h	h	h	h	-	h	-	-	b	a	h	h	h	h	b	h	h	h	h	b	h	h	h	h	h	a	h	-	a	a	-	-	h	a	h	h	h	a	h
lg2	mk934	159.88	NC_012871.2	55885233	b	a	h	a	h	a	h	h	h	h	-	h	-	a	b	a	h	h	h	h	b	h	h	h	h	b	h	h	h	h	h	a	h	-	a	a	-	-	h	a	h	h	h	a	h
lg2	mk935	162.62	NC_012871.2	56206305	b	a	h	h	h	-	h	h	h	h	h	-	a	a	b	-	h	h	h	b	h	h	h	h	b	-	b	h	h	h	-	a	h	h	h	a	h	b	h	-	h	h	h	a	h
lg2	mk936	166.07	NC_012871.2	56152520	b	a	h	h	h	-	b	-	h	-	h	h	a	h	b	h	-	b	h	b	h	-	b	-	b	b	h	b	h	b	h	-	b	h	a	a	a	h	h	b	b	h	b	h	h
lg2	mk937	170.97	NC_012871.2	56515434	b	-	h	a	h	a	a	a	h	h	-	b	-	-	-	a	-	h	-	b	h	-	a	h	b	b	-	h	h	h	h	h	h	h	h	h	-	h	h	a	h	h	h	a	h
lg2	mk938	170.97	NC_012871.2	56515124	h	-	h	h	h	b	h	h	h	h	-	b	-	a	-	-	h	-	h	b	h	h	a	b	-	b	h	-	h	b	-	b	-	h	h	h	h	h	h	-	h	h	-	h	h
lg2	mk939	171.64	NC_012871.2	57736242	h	-	h	a	h	a	a	-	h	b	a	h	a	a	b	a	h	a	h	b	-	-	-	a	b	-	-	h	h	a	h	a	b	h	-	a	h	h	-	-	-	h	b	a	a
lg2	mk940	173.68	NC_012871.2	58626699	b	b	-	-	h	-	-	b	h	h	-	b	a	a	-	h	a	b	h	h	h	h	a	h	h	b	-	b	-	b	h	b	b	h	-	a	h	a	h	b	b	h	h	b	-
lg2	mk941	175.03	NC_012871.2	58175133	-	b	-	a	b	a	-	-	h	h	a	-	a	a	b	a	a	a	-	h	h	h	-	a	h	h	a	h	h	h	h	a	b	-	b	a	h	a	h	-	h	a	a	a	-
lg2	mk942	175.7	NC_012871.2	58465936	a	b	b	h	h	-	h	h	h	-	a	b	a	a	b	-	-	a	-	-	-	h	a	-	-	h	h	h	h	-	h	a	b	h	b	a	h	a	h	b	h	a	h	a	h
lg2	mk943	175.7	NC_012871.2	58457254	h	b	b	h	h	-	h	h	h	h	a	b	a	-	b	a	-	a	b	-	h	h	-	h	-	b	h	h	h	-	h	-	b	h	b	-	h	-	h	b	h	h	h	-	h
lg2	mk944	175.7	NC_012871.2	58462912	h	b	b	h	h	a	h	h	h	h	a	b	a	a	b	a	a	a	b	b	h	h	a	-	-	b	h	h	h	-	h	a	b	h	b	a	h	a	h	b	h	h	h	a	h
lg2	mk945	175.7	NC_012871.2	58454187	h	b	-	h	h	-	h	h	h	h	a	b	a	a	b	a	a	a	-	-	h	h	-	a	b	-	-	h	h	a	h	a	-	h	-	a	h	a	-	-	-	h	h	a	h
lg2	mk946	177.06	NC_012871.2	58466865	h	b	b	h	h	-	h	h	a	h	a	-	a	a	b	-	-	a	b	b	h	h	a	a	b	-	h	h	h	a	h	a	b	h	-	a	h	-	h	b	h	h	h	-	h
lg2	mk947	177.06	NC_012871.2	58475932	h	b	b	h	h	-	h	h	h	h	a	b	-	-	b	-	a	a	b	b	h	h	a	a	-	b	h	h	h	-	h	a	-	h	b	a	-	a	h	b	h	h	h	-	h
lg2	mk948	177.06	NC_012871.2	58466836	h	b	b	h	h	-	h	h	-	h	a	-	a	-	b	-	a	a	b	b	h	h	a	-	b	b	h	h	h	a	h	a	b	h	-	a	h	-	h	b	h	h	h	-	h
lg2	mk949	177.06	NC_012871.2	58463508	a	-	-	h	h	-	h	h	h	h	a	b	-	a	b	-	a	a	-	-	h	h	a	a	-	h	h	h	-	-	h	a	b	h	-	a	h	-	h	b	h	a	h	-	h
lg2	mk950	177.73	NC_012871.2	58498769	h	b	b	h	a	a	h	h	h	h	a	b	-	-	b	h	a	a	h	b	h	-	a	a	-	b	h	b	h	h	h	a	h	h	h	a	h	a	a	b	-	h	b	-	h
lg2	mk951	177.73	NC_012871.2	58494108	h	-	b	h	a	-	h	h	h	h	a	b	-	-	-	h	a	a	b	b	h	h	-	a	-	b	h	b	h	h	h	a	b	h	b	a	h	a	h	b	h	h	-	h	h
lg2	mk952	178.4	NC_012871.2	58451065	h	b	b	h	h	-	h	h	h	h	a	h	-	-	b	h	a	-	b	b	h	h	a	h	-	b	h	-	h	h	-	-	-	h	b	a	h	-	-	b	h	h	b	-	h
lg2	mk953	178.4	NC_012871.2	58499066	h	-	-	-	-	-	h	h	h	h	a	b	a	-	b	h	-	a	h	-	h	a	-	a	-	b	h	b	h	h	h	a	h	-	h	a	h	-	a	b	h	h	b	h	h
lg2	mk954	179.07	NC_012871.2	58026748	h	-	h	h	-	-	a	-	h	h	a	b	a	a	-	h	a	a	-	b	h	-	-	h	b	b	h	b	h	b	h	-	h	-	h	a	h	h	a	b	h	h	h	h	h
lg2	mk955	179.74	NC_012871.2	57968691	h	b	h	h	a	b	a	a	h	-	a	h	a	a	b	h	a	a	h	b	h	h	-	-	-	-	h	b	h	-	h	a	-	h	h	a	a	h	h	-	a	h	h	h	h
lg2	mk956	179.74	NC_012871.2	57981338	h	-	h	h	a	-	a	a	h	-	a	h	-	a	b	h	-	a	h	b	h	h	-	b	b	b	h	b	h	b	h	a	b	-	h	a	a	h	h	b	-	h	h	h	h
lg2	mk957	181.09	NC_012871.2	58191559	h	-	b	h	-	b	a	-	h	h	-	b	a	a	b	h	a	a	-	-	h	h	a	h	-	b	h	b	h	-	h	-	h	a	-	h	h	a	h	b	h	h	h	h	h
lg2	mk958	181.76	NC_012871.2	58143260	a	b	a	a	-	a	-	a	h	h	a	-	a	a	b	h	-	a	-	h	h	h	a	h	h	h	a	b	h	-	h	-	b	-	-	a	h	a	h	b	h	-	h	h	h
lg2	mk959	181.76	NC_012871.2	58174975	a	-	a	a	b	a	a	-	h	h	a	b	-	-	b	h	-	a	b	h	h	h	-	h	h	h	a	-	-	b	h	-	b	a	-	a	h	a	-	-	h	-	h	h	h
lg2	mk960	183.11	NC_012871.2	58863441	h	-	b	h	h	a	b	b	h	h	a	-	-	a	b	h	a	h	h	b	h	h	a	h	-	b	h	-	a	b	-	h	b	h	b	a	h	h	h	b	h	h	h	b	h
lg2	mk961	185.16	NC_012871.2	57988545	h	b	a	h	h	b	h	h	h	b	a	b	a	-	-	h	a	h	-	b	h	-	a	b	-	b	h	b	h	-	-	h	b	h	-	a	h	h	-	b	h	h	-	h	h
lg2	mk962	185.83	NC_012871.2	57969683	h	b	h	h	h	-	h	h	h	-	h	b	-	a	b	h	a	h	b	b	-	-	a	-	b	b	h	b	h	b	h	h	b	h	b	a	h	h	-	b	h	h	h	-	h
lg2	mk963	185.83	NC_012871.2	57968769	-	b	h	h	h	b	h	h	-	b	b	b	-	a	-	-	a	b	b	b	h	b	-	b	-	b	h	b	h	-	h	b	-	h	b	a	b	h	-	-	b	h	h	h	h
lg2	mk964	185.83	NC_012871.2	57981788	h	b	h	h	h	-	h	h	h	-	-	-	a	a	b	h	a	h	-	b	h	b	-	b	b	b	h	b	h	b	h	h	b	h	-	a	h	h	-	b	h	h	-	h	h
lg2	mk965	185.83	NC_012871.2	57969188	h	b	h	h	h	b	h	h	h	-	h	b	-	a	b	h	a	h	b	b	h	-	a	b	b	-	h	-	h	b	h	-	b	h	b	-	h	h	b	b	h	h	h	h	h
lg2	mk966	185.83	NC_012871.2	58011493	-	b	a	-	h	-	h	h	h	-	-	b	a	a	b	h	a	h	-	h	h	b	a	b	h	h	h	b	-	h	h	h	-	a	-	-	h	h	b	-	h	-	h	h	h
lg2	mk967	185.83	NC_012871.2	58011307	-	b	-	h	h	b	h	h	h	-	-	b	a	a	-	h	-	h	-	h	-	b	a	-	h	h	-	-	h	h	h	-	b	-	b	a	h	h	-	b	h	-	h	h	h
lg2	mk968	185.83	NC_012871.2	58025946	-	-	-	h	h	b	h	h	h	h	h	b	a	a	b	h	a	h	b	h	h	h	-	-	h	h	-	b	h	b	h	h	h	-	b	a	-	h	h	b	h	-	h	h	h
lg2	mk969	185.83	NC_012871.2	58007078	a	-	a	h	h	b	h	-	h	h	a	b	a	a	b	h	-	h	-	h	-	b	-	-	h	h	-	b	h	-	h	h	-	-	-	a	h	-	-	b	h	-	h	h	h
lg2	mk970	185.83	NC_012871.2	58016884	a	b	a	h	-	b	h	h	h	-	-	b	a	a	b	h	a	h	b	h	h	h	-	h	h	h	h	b	h	h	h	h	-	a	h	a	h	h	h	b	h	a	a	h	-
lg2	mk971	185.83	NC_012871.2	58025921	-	-	h	h	h	b	h	h	h	h	h	b	a	a	b	h	a	h	b	h	h	h	-	-	h	h	-	b	h	b	h	h	h	-	b	a	-	h	h	-	h	-	h	h	h
lg2	mk972	186.5	NC_012871.2	57848569	h	a	h	h	h	-	h	h	h	-	h	-	a	-	b	h	h	-	b	h	-	h	a	b	b	h	h	h	b	-	a	h	-	h	h	a	a	h	h	b	-	h	-	h	h
lg2	mk973	186.5	NC_012871.2	57853994	h	-	h	h	h	-	h	h	h	h	h	b	a	a	h	h	h	h	b	h	a	-	a	-	-	h	h	h	-	b	-	h	-	h	h	-	a	h	h	-	h	h	b	h	h
lg2	mk974	187.17	NC_012871.2	57852110	h	a	h	h	h	b	h	-	h	h	-	b	a	-	b	h	h	h	b	h	a	h	a	b	-	h	h	h	b	b	h	h	b	h	h	h	-	h	-	b	h	h	-	h	h
lg2	mk975	187.84	NC_012871.2	56455403	h	b	a	h	h	-	h	h	-	-	-	-	a	h	b	h	h	h	a	h	h	b	-	b	h	h	h	b	h	b	h	h	-	a	h	a	a	h	-	b	h	a	-	h	a
lg2	mk976	188.51	NC_012871.2	56453300	h	b	a	h	h	-	h	h	-	h	-	-	a	h	b	h	h	h	a	h	h	-	b	b	h	h	h	b	h	b	h	h	-	a	h	-	a	h	b	-	h	a	-	h	a
lg2	mk977	188.51	NC_012871.2	56455567	h	-	a	h	h	-	h	h	-	h	-	-	a	h	b	h	h	h	a	h	h	b	-	b	h	h	h	b	h	-	h	h	-	a	h	-	a	h	b	-	h	a	b	-	-
lg2	mk978	189.18	NC_012871.2	56453281	h	b	a	h	h	a	h	h	-	h	-	-	a	h	b	h	h	h	a	h	h	b	b	b	h	h	h	b	h	b	h	h	b	a	h	-	a	h	b	-	h	a	-	h	a
lg2	mk979	191.92	NC_012871.2	56905873	a	a	-	h	-	a	h	h	-	-	h	a	-	h	h	h	h	h	-	h	h	h	-	-	h	h	-	-	h	b	h	h	h	-	h	a	-	h	h	-	h	a	h	h	h
lg2	mk980	191.92	NC_012871.2	56514513	h	-	-	h	h	b	h	h	h	h	b	-	a	a	b	h	-	-	-	h	h	-	a	h	b	b	h	-	h	h	b	-	b	h	h	-	h	h	h	-	h	h	h	h	-
lg2	mk981	192.59	NC_012871.2	57159613	a	b	h	a	a	a	-	b	h	h	h	a	-	a	h	h	h	h	-	-	h	-	-	h	h	-	-	b	h	h	h	b	-	a	h	-	a	h	h	b	b	-	h	h	b
lg2	mk982	192.59	NC_012871.2	57159909	a	b	h	-	-	a	-	b	h	-	h	-	a	a	h	h	h	h	-	-	h	h	-	h	h	h	-	b	h	h	h	h	h	a	h	-	-	h	h	b	h	-	h	h	-
lg2	mk983	192.59	NC_012871.2	57159614	a	b	-	a	a	a	-	b	h	h	h	a	-	a	h	h	h	h	-	-	h	-	-	h	h	-	-	b	h	h	h	b	-	a	h	-	a	h	h	b	b	-	h	h	-
lg2	mk984	192.59	NC_012871.2	57159610	a	b	h	a	a	a	-	b	h	h	h	a	-	a	h	h	h	h	-	-	-	-	-	h	h	-	-	b	h	h	h	b	h	a	h	-	a	h	h	b	b	-	h	h	b
lg2	mk985	192.59	NC_012871.2	57159507	a	a	a	a	a	a	b	b	h	a	h	a	-	a	-	h	h	h	-	-	h	-	-	h	h	h	-	-	h	h	h	h	-	-	h	a	-	h	h	b	h	-	h	h	-
lg2	mk986	192.59	NC_012871.2	57110517	a	-	a	-	h	-	h	h	-	-	-	h	a	a	b	h	h	a	a	h	h	b	-	b	h	h	-	b	h	b	h	h	b	a	-	a	a	h	b	b	b	-	b	-	b
lg2	mk987	193.27	NC_012871.2	57113395	-	a	a	-	h	-	h	h	b	-	-	h	-	a	b	h	h	a	-	h	h	-	-	b	h	-	-	b	h	b	h	h	b	a	b	-	-	h	b	b	b	-	b	h	b
lg2	mk988	193.27	NC_012871.2	57113416	a	a	a	a	h	-	h	h	-	-	-	h	-	a	b	h	h	a	-	h	h	-	-	b	h	-	-	b	h	b	h	h	-	a	b	-	-	-	-	b	b	a	b	h	b
lg2	mk989	195.31	NC_012871.2	57045024	h	a	a	a	-	a	a	a	h	h	h	h	a	a	h	h	h	a	h	b	h	-	-	b	-	b	a	b	-	b	-	a	h	h	b	-	-	h	b	b	h	h	h	h	-
lg2	mk990	195.31	NC_012871.2	57045031	h	a	a	-	-	a	a	a	h	h	h	h	a	a	h	h	h	a	h	b	h	-	-	b	-	b	a	b	-	b	-	a	h	h	b	-	a	h	-	b	h	h	h	h	-
lg2	mk991	195.98	NC_012871.2	56514999	h	b	h	h	b	-	h	h	b	h	-	h	a	a	-	h	h	b	h	b	h	-	a	b	-	-	-	-	h	b	-	b	b	h	b	h	h	h	-	-	h	h	h	h	h
lg2	mk992	195.98	NC_012871.2	57741612	b	-	h	-	h	a	a	a	b	h	b	-	a	a	b	h	h	h	h	-	-	b	a	h	b	b	-	-	h	b	h	h	b	h	-	-	h	h	b	-	h	h	h	h	h
lg2	mk993	197.33	NC_012871.2	57250053	-	-	h	a	h	a	h	h	-	h	-	h	a	a	b	h	h	b	h	h	h	-	a	h	-	b	-	b	h	b	h	h	b	h	b	a	a	h	b	b	a	-	-	h	h
lg2	mk994	197.33	NC_012871.2	57244971	h	b	h	a	h	-	h	h	-	h	-	h	a	a	b	h	h	b	h	h	h	-	a	h	b	-	-	b	h	-	h	h	-	h	-	a	-	h	-	-	a	h	b	h	h
lg2	mk995	197.33	NC_012871.2	57250665	h	-	h	a	h	-	-	h	b	h	h	h	a	-	b	h	h	b	h	h	h	-	-	h	b	b	-	-	h	-	h	h	b	h	b	-	-	h	-	b	-	h	-	h	h
lg2	mk996	197.33	NC_012871.2	57243941	h	b	-	a	h	-	h	h	b	h	h	h	-	a	b	h	h	b	-	h	h	b	a	h	-	b	-	-	h	b	h	h	b	-	b	-	a	h	b	-	-	h	b	h	h
lg2	mk997	197.33	NC_012871.2	57250238	h	b	h	a	h	a	h	h	-	h	h	-	a	a	b	h	h	b	h	h	h	b	a	h	-	b	-	-	h	-	h	h	-	h	b	a	-	h	b	b	-	h	-	h	h
lg2	mk998	197.33	NC_012871.2	57250064	-	-	-	a	h	a	h	h	-	h	h	h	a	a	b	h	h	b	h	h	h	-	a	h	-	b	-	b	h	b	h	h	b	h	b	-	a	h	b	b	a	-	-	h	h
lg2	mk999	197.33	NC_012871.2	57244869	h	-	h	a	h	a	h	h	b	h	-	h	-	-	-	-	h	-	h	h	-	-	a	h	b	b	-	b	h	b	h	h	b	h	b	a	a	h	b	b	a	h	b	h	h
lg2	mk1000	197.33	NC_012871.2	57245413	h	-	h	-	h	-	h	h	b	-	h	h	a	a	b	h	h	b	h	-	h	-	a	-	b	-	a	-	h	-	h	h	-	h	-	a	-	h	b	b	a	h	b	h	h
lg2	mk1001	197.33	NC_012871.2	57245828	h	b	h	-	h	-	h	h	-	h	h	h	-	-	b	h	h	b	h	h	h	b	-	h	b	b	a	b	h	b	h	h	b	h	b	a	-	h	b	b	-	h	b	-	h
lg2	mk1002	197.33	NC_012871.2	57250453	h	-	-	a	h	-	h	h	b	h	h	-	-	a	b	h	h	b	h	h	h	-	-	h	b	b	-	b	h	-	h	h	-	h	b	a	-	h	b	b	-	h	b	h	h
lg2	mk1003	197.33	NC_012871.2	57250087	h	-	h	a	h	a	h	h	-	h	h	h	a	a	b	h	h	b	h	h	h	-	a	h	-	b	-	b	h	b	h	h	-	h	b	-	a	h	b	b	a	h	-	h	h
lg2	mk1004	197.33	NC_012871.2	57250904	h	b	h	a	h	-	h	h	-	h	h	h	-	a	b	h	h	b	h	h	h	-	a	h	-	b	a	-	h	-	h	h	b	h	b	a	-	h	b	b	a	h	b	h	h
lg2	mk1005	197.33	NC_012871.2	57250872	h	b	h	a	h	-	h	h	b	-	h	h	-	-	b	h	h	b	h	h	h	-	a	h	-	b	-	-	h	b	h	h	b	h	b	a	-	h	b	b	a	h	b	h	h
lg2	mk1006	197.33	NC_012871.2	57250423	h	-	-	-	h	a	h	h	-	h	h	-	a	a	b	h	h	b	h	h	h	-	-	h	b	b	-	b	h	-	h	h	-	h	b	a	-	h	b	b	-	h	b	h	h
lg2	mk1007	197.33	NC_012871.2	57250875	h	b	h	a	h	-	h	h	b	-	h	h	-	-	b	h	h	b	h	h	h	-	a	h	-	b	a	-	h	b	h	h	b	h	b	a	-	h	b	b	a	h	b	h	h
lg2	mk1008	197.33	NC_012871.2	57244690	h	b	h	a	h	a	h	h	b	h	-	h	a	-	b	h	h	b	h	h	h	-	a	h	-	b	-	b	h	-	h	h	b	h	-	a	a	h	-	b	-	h	b	h	h
lg2	mk1009	197.33	NC_012871.2	57250664	h	-	h	a	h	-	-	h	b	h	h	h	a	-	b	h	h	b	h	h	h	-	-	h	b	b	-	-	h	-	h	h	b	h	b	-	-	h	-	b	-	h	-	h	h
lg2	mk1010	197.33	NC_012871.2	57244727	h	b	h	a	h	-	h	h	b	-	h	h	a	-	b	h	h	b	h	h	-	-	a	h	-	-	-	b	h	-	h	h	b	h	b	a	-	h	-	b	-	h	b	h	h
lg2	mk1011	197.33	NC_012871.2	57250390	h	-	-	-	h	a	h	h	-	h	h	-	-	a	b	h	h	b	h	h	h	-	a	h	b	b	-	b	h	-	h	h	-	h	b	a	a	h	b	b	a	h	-	h	h
lg2	mk1012	197.33	NC_012871.2	57250871	h	b	h	a	h	-	h	h	b	-	h	h	-	-	b	h	h	b	h	h	h	-	a	h	-	b	-	-	h	b	h	h	b	h	b	a	-	h	b	b	a	h	b	h	h
lg2	mk1013	197.33	NC_012871.2	57244974	h	b	h	a	h	-	h	h	-	h	-	h	a	a	b	h	h	b	h	h	h	-	a	h	b	-	-	b	h	-	h	h	b	h	-	a	a	h	-	b	a	h	b	h	h
lg2	mk1014	197.33	NC_012871.2	57241772	h	-	-	-	h	a	h	h	b	h	h	h	-	-	-	h	h	b	h	h	h	b	-	h	-	-	a	b	h	b	h	b	b	h	b	a	-	h	b	b	h	h	b	h	h
lg2	mk1015	197.33	NC_012871.2	57250920	h	-	h	a	h	a	h	h	-	h	h	h	-	a	b	h	h	b	h	h	h	-	a	h	-	b	a	-	h	b	h	h	b	h	b	-	-	h	b	b	a	h	-	h	h
lg2	mk1016	197.33	NC_012871.2	57249788	h	b	h	-	h	-	h	-	-	h	-	h	h	h	b	h	h	b	h	h	h	-	h	h	-	-	-	b	h	b	h	h	b	h	b	-	-	h	b	b	a	h	b	h	h
lg2	mk1017	197.33	NC_012871.2	57244641	h	b	h	a	h	-	h	h	b	h	-	h	-	-	b	h	h	b	-	h	h	b	a	h	-	b	-	b	h	-	h	h	-	h	-	a	a	h	b	b	a	h	b	h	h
lg2	mk1018	197.33	NC_012871.2	57250405	h	-	-	-	h	a	h	h	-	h	h	-	-	a	b	-	h	b	h	h	-	-	a	h	b	b	-	b	h	-	h	h	-	h	b	a	-	h	b	b	a	h	-	h	h
lg2	mk1019	197.33	NC_012871.2	57245088	h	-	h	a	h	-	h	h	b	h	b	h	a	a	-	h	h	b	h	h	-	-	a	h	-	b	-	b	h	b	h	h	b	h	b	a	a	h	-	b	a	h	b	-	h
lg2	mk1020	197.33	NC_012871.2	57250879	h	b	h	a	h	-	h	h	b	-	h	h	-	-	b	h	h	b	h	h	h	-	a	h	-	b	a	-	h	b	h	h	b	h	b	a	-	h	b	b	a	h	b	h	h
lg2	mk1021	197.33	NC_012871.2	57251111	h	b	h	a	h	-	h	-	-	h	h	h	a	a	b	h	h	b	h	h	h	-	a	h	-	b	a	b	h	b	h	h	b	h	-	a	-	h	b	b	a	h	b	h	-
lg2	mk1022	197.33	NC_012871.2	57245588	h	b	-	-	h	-	h	h	b	-	h	h	a	-	b	h	-	b	h	h	h	-	a	h	-	b	a	b	h	b	h	h	b	h	b	a	-	h	b	b	-	h	b	h	h
lg2	mk1023	197.33	NC_012871.2	57252325	h	b	h	a	-	-	h	h	b	h	h	h	a	-	b	h	h	b	h	h	h	-	-	h	-	-	a	b	h	b	h	h	-	h	b	a	-	h	b	-	a	h	-	h	h
lg2	mk1024	197.33	NC_012871.2	57244014	h	-	-	a	h	-	h	h	b	h	h	a	-	a	b	h	h	b	-	h	h	b	a	h	-	b	-	-	h	b	h	h	-	-	b	a	a	h	b	-	a	h	b	h	h
lg2	mk1025	197.33	NC_012871.2	57241766	h	b	-	-	h	a	h	h	b	h	h	h	-	-	-	h	h	b	h	h	h	b	-	h	b	-	a	b	h	b	h	b	b	h	b	a	-	h	b	b	h	h	b	h	h
lg2	mk1026	197.33	NC_012871.2	57241012	h	b	h	-	h	-	b	-	b	-	-	h	a	a	-	h	h	b	h	h	h	b	a	h	-	b	-	-	-	-	h	b	-	h	b	-	a	h	b	b	h	h	b	h	-
lg2	mk1027	197.33	NC_012871.2	57252910	h	b	h	a	h	-	b	b	b	h	h	h	-	-	b	h	h	b	h	-	h	-	a	b	-	b	a	-	h	b	h	-	b	h	b	-	-	h	-	b	-	-	-	h	-
lg2	mk1028	197.33	NC_012871.2	57252659	h	b	h	-	h	a	b	b	b	h	h	h	a	a	b	h	h	b	-	b	h	-	a	-	b	b	a	b	h	b	h	b	-	-	-	a	a	h	-	-	a	h	-	h	-
lg2	mk1029	198	NC_012871.2	57252720	h	b	h	a	h	-	b	b	b	h	h	h	a	a	b	h	h	b	h	b	h	-	a	b	b	b	a	b	h	b	h	b	-	h	b	a	a	h	-	-	-	h	b	h	b
lg2	mk1030	202.9	NC_012871.2	71506102	-	h	b	-	-	b	h	h	b	b	b	b	a	a	h	h	h	b	a	h	h	-	h	h	h	b	-	a	h	h	h	b	h	b	-	-	a	h	h	a	h	b	h	b	a
lg2	mk1031	202.9	NC_012871.2	71509025	b	h	-	a	-	-	h	h	-	h	b	-	a	a	h	h	h	b	a	h	h	b	-	h	h	-	b	a	h	h	h	b	a	-	b	a	a	h	h	a	h	b	h	b	-
lg2	mk1032	202.9	NC_012871.2	71506084	b	h	b	-	-	-	h	h	b	-	b	b	a	a	h	h	h	b	a	h	-	-	h	h	h	b	b	a	h	h	h	b	h	b	-	-	a	h	-	a	h	b	h	b	a
lg2	mk1033	202.9	NC_012871.2	71504698	b	h	b	a	b	b	h	h	-	h	-	b	a	-	h	h	h	-	a	h	h	-	h	h	h	b	-	a	h	h	h	-	h	-	b	a	-	h	h	a	h	b	h	b	a
lg2	mk1034	202.9	NC_012871.2	71500169	b	h	b	a	h	b	h	h	b	h	-	h	a	a	h	h	h	h	a	h	h	-	h	h	-	b	-	a	h	a	h	b	-	-	-	a	-	h	h	-	h	-	-	h	a
lg2	mk1035	203.57	NC_012871.2	71509556	-	h	-	a	-	b	h	h	b	h	-	-	a	a	h	h	h	b	-	h	h	-	h	h	h	b	-	-	h	h	h	b	-	b	b	-	-	h	h	-	h	b	h	-	-
lg2	mk1036	203.57	NC_012871.2	71869192	h	h	-	a	a	-	h	b	b	h	b	a	h	a	b	h	h	h	a	-	h	-	h	-	h	b	-	a	h	a	h	h	b	a	b	-	h	h	-	h	h	-	h	a	a
lg2	mk1037	203.57	NC_012871.2	71869242	h	h	-	a	a	-	h	h	b	h	b	-	h	a	b	h	h	h	a	-	h	-	h	-	h	b	-	a	-	a	h	h	b	-	b	-	h	h	-	h	h	-	h	a	a
lg2	mk1038	203.57	NC_012871.2	71870208	h	h	b	h	a	a	h	h	-	-	-	a	h	-	b	h	-	h	a	a	h	-	h	a	h	b	b	a	h	a	h	h	b	a	b	a	-	h	-	-	h	h	h	a	h
lg2	mk1039	204.24	NC_012871.2	67134147	-	a	b	h	b	b	h	h	b	b	b	h	h	h	b	h	b	-	h	h	a	h	-	h	b	h	h	b	h	h	-	-	h	a	h	b	h	a	b	-	b	h	b	h	h
lg2	mk1040	204.24	NC_012871.2	71167993	a	b	h	h	h	b	h	h	b	h	a	-	b	-	h	b	a	h	-	-	b	a	h	h	-	h	-	h	h	b	h	-	h	-	h	h	b	-	h	b	b	h	-	h	h
lg2	mk1041	204.91	NC_012871.2	2755881	-	a	b	a	-	a	h	h	h	h	h	a	a	b	a	h	b	h	a	-	h	h	b	h	h	-	a	-	h	-	-	h	h	b	b	b	h	a	b	-	-	h	a	h	-
lg2	mk1042	204.91	NC_012871.2	70265438	b	h	a	h	h	-	a	a	h	h	h	h	-	a	b	-	h	h	h	a	-	-	a	h	h	h	b	-	h	a	h	b	a	-	h	h	-	-	h	-	h	b	-	h	h
lg2	mk1043	204.91	NC_012871.2	71868043	a	-	h	h	-	b	h	h	h	b	h	-	h	b	b	b	a	h	-	h	h	h	-	h	b	h	-	-	-	h	-	h	h	-	b	b	b	b	h	b	h	b	h	a	h
lg2	mk1044	204.91	NC_012871.2	70323710	a	h	a	-	h	-	h	h	h	b	h	h	b	h	-	h	h	a	h	b	h	h	-	h	b	h	-	h	h	-	h	b	h	a	h	h	-	b	h	b	b	h	-	h	h
lg2	mk1045	204.91	NC_012871.2	70332390	a	h	b	h	h	-	h	h	h	b	h	h	-	h	b	h	h	h	b	b	h	h	h	h	-	h	a	h	h	b	h	b	b	a	h	h	b	b	h	-	-	h	-	h	-
lg2	mk1046	204.91	NC_012871.2	70467711	-	h	h	-	h	-	-	h	h	h	h	h	-	h	a	h	h	-	h	b	h	-	a	-	h	b	a	h	h	b	h	-	h	a	-	h	-	b	h	b	h	-	-	h	h
lg2	mk1047	205.58	NC_012871.2	66619274	b	h	h	a	h	-	b	-	-	h	h	b	h	b	h	b	h	h	h	h	h	-	b	h	h	h	h	a	h	h	h	h	-	b	b	h	b	h	-	-	b	b	-	h	-
lg2	mk1048	205.58	NC_012871.2	70487690	a	h	-	a	h	-	h	h	h	-	h	-	b	h	a	h	h	-	h	-	h	a	a	h	h	b	a	-	h	h	h	b	h	a	h	h	-	b	h	-	h	a	-	a	h
lg2	mk1049	205.58	NC_012871.2	67873307	a	h	-	h	h	b	h	h	a	h	h	-	a	-	b	h	-	h	a	-	h	-	b	b	b	b	h	h	-	h	h	h	-	b	h	h	b	h	h	b	b	b	b	-	b
lg2	mk1050	205.58	NC_012871.2	67194352	b	h	b	h	b	b	a	a	h	h	b	h	h	-	b	a	h	h	h	b	h	h	h	b	b	h	h	b	h	h	h	h	h	a	h	-	h	h	b	-	h	h	b	-	h
lg2	mk1051	205.58	NC_012871.2	71487920	b	h	-	h	h	-	h	h	-	h	-	-	-	h	-	h	b	a	a	h	a	b	-	h	a	-	-	-	h	a	h	-	-	b	b	-	a	b	h	-	h	b	a	h	h
lg2	mk1052	205.58	NC_012871.2	71485265	-	h	-	h	h	b	h	h	b	h	-	-	a	h	b	h	b	a	a	h	-	-	-	h	a	-	-	h	h	a	h	-	a	-	b	-	-	b	h	-	h	-	a	h	h
lg2	mk1053	205.58	NC_012871.2	71492563	b	h	-	h	h	b	h	h	b	-	-	h	a	h	-	h	-	a	a	h	a	b	a	h	-	b	-	h	h	a	h	b	a	b	-	a	a	b	h	a	h	b	a	h	h
lg2	mk1054	205.58	NC_012871.2	71492835	b	h	-	h	h	b	h	h	b	-	-	h	a	h	b	h	-	-	-	h	a	b	a	h	a	-	-	h	a	-	h	b	-	b	b	a	a	b	b	-	h	-	-	h	h
lg2	mk1055	205.58	NC_012871.2	71868065	a	-	h	h	-	b	h	h	h	b	h	-	h	b	b	b	a	h	b	h	h	h	-	h	b	h	-	-	-	h	-	h	h	-	b	b	b	b	h	b	h	b	h	a	h
lg2	mk1056	205.58	NC_012871.2	68833336	a	h	a	h	-	-	a	-	h	a	b	h	a	-	h	-	-	h	a	a	h	h	h	h	h	b	h	h	-	a	h	h	b	a	-	h	h	h	-	-	h	h	h	-	h
lg2	mk1057	206.25	NC_012871.2	71126373	h	-	h	h	a	a	h	h	b	h	-	a	b	h	h	b	h	h	-	h	h	h	h	h	a	-	-	h	b	h	h	h	-	-	h	h	b	b	h	-	-	h	h	a	h
lg2	mk1058	206.93	NC_012871.2	71139163	a	b	a	h	a	b	h	-	-	h	a	-	b	b	h	b	a	h	b	h	-	-	h	h	a	h	a	h	h	b	h	h	h	a	h	h	b	-	h	b	-	h	h	h	h
lg2	mk1059	206.93	NC_012871.2	70166225	a	h	-	h	h	b	h	h	h	h	-	h	-	h	h	h	-	h	-	b	h	h	b	h	b	b	-	-	b	b	h	b	h	a	h	a	-	h	a	-	h	h	b	h	h
lg2	mk1060	207.6	NC_012871.2	2759767	-	h	-	a	-	a	h	h	h	h	b	a	-	b	h	h	b	h	-	b	h	b	-	h	-	h	-	h	h	b	h	h	h	b	-	b	h	a	b	a	a	h	a	h	-
lg2	mk1061	207.6	NC_012871.2	67129167	b	a	b	-	b	-	h	h	-	b	b	h	h	h	b	h	b	h	h	h	a	h	b	h	-	h	h	b	h	-	h	-	h	a	h	b	h	a	b	-	b	h	b	-	h
lg2	mk1062	207.6	NC_012871.2	2738467	-	a	-	a	h	-	h	h	h	h	h	a	a	b	a	h	b	h	-	b	h	h	b	h	h	h	h	h	h	b	h	-	h	b	-	b	h	a	b	a	h	h	a	h	b
lg2	mk1063	207.6	NC_012871.2	2735178	b	a	b	-	h	a	h	h	h	h	h	a	-	-	a	h	-	h	-	b	h	h	b	h	h	h	h	h	h	-	h	b	h	b	-	b	h	a	b	a	h	h	a	h	-
lg2	mk1064	208.27	NC_012871.2	14311684	h	b	b	h	h	-	a	a	h	h	h	b	a	-	-	h	-	h	h	a	h	-	b	-	h	h	h	b	a	h	-	h	b	a	h	h	-	a	a	h	h	-	h	h	h
lg2	mk1065	208.27	NC_012871.2	52557731	h	b	b	h	-	-	h	h	h	h	h	-	b	h	a	h	h	h	-	h	h	a	b	-	a	-	h	h	a	b	h	h	h	a	h	-	a	a	h	-	b	h	h	h	b
lg2	mk1066	208.27	NC_012871.2	52558019	h	b	b	h	-	-	h	h	h	h	h	b	b	h	a	-	h	-	a	h	h	-	b	-	a	a	h	h	a	b	-	-	h	a	h	-	a	a	h	b	-	h	h	-	b
lg2	mk1067	208.27	NC_012871.2	52557730	h	b	b	h	-	-	h	h	h	h	h	-	b	h	a	h	h	h	-	h	h	a	b	-	a	-	h	h	a	b	h	h	h	a	h	-	a	a	h	-	b	h	h	h	b
lg2	mk1068	208.27	NC_012871.2	52561957	h	b	b	h	-	b	h	h	h	h	h	-	b	h	-	h	h	h	-	h	h	a	b	b	-	a	h	h	-	b	h	h	-	a	h	a	-	a	h	b	b	h	h	h	b
lg2	mk1069	208.27	NC_012871.2	52559033	h	b	-	h	b	b	-	h	h	-	h	b	b	h	a	h	h	h	a	-	b	-	b	-	-	a	-	-	a	b	h	h	h	a	h	-	a	-	h	b	b	-	h	h	-
lg2	mk1070	208.94	NC_012871.2	70229096	a	h	a	h	h	-	b	-	a	h	-	-	b	h	h	h	h	a	-	h	h	h	h	h	-	-	-	h	h	b	h	b	h	-	a	-	-	h	h	-	h	h	h	h	h
lg2	mk1071	208.94	NC_012871.2	52558672	h	b	b	h	-	b	h	h	h	-	h	b	b	h	a	h	h	h	-	h	h	-	b	b	a	a	h	h	a	-	h	h	-	a	h	a	a	-	h	b	b	-	h	h	b
lg2	mk1072	209.61	NC_012871.2	69610985	a	-	b	a	h	-	a	-	h	h	h	b	a	h	h	a	-	h	-	-	h	h	b	a	h	a	-	a	-	h	a	b	h	a	a	h	a	a	-	h	h	h	-	h	a
lg2	mk1073	209.61	NC_012871.2	70145983	a	h	h	h	-	a	h	h	h	-	h	-	-	h	b	h	-	a	-	b	h	h	h	-	b	b	-	h	b	-	h	-	h	a	h	a	h	h	a	a	h	h	b	h	h
lg2	mk1074	210.96	NC_012871.2	2760169	b	h	b	a	-	-	-	h	h	h	b	a	a	b	h	h	b	h	-	b	h	-	-	h	h	h	a	h	h	b	h	h	h	b	b	-	h	a	-	a	a	h	a	h	-
lg2	mk1075	211.63	NC_012871.2	69594314	b	a	h	h	h	-	h	h	h	b	b	h	-	b	b	h	b	h	h	h	h	b	-	a	b	h	h	b	b	b	a	b	h	b	h	b	h	b	a	a	b	h	b	h	-
lg2	mk1076	211.63	NC_012871.2	66626975	-	-	a	h	-	b	-	-	a	a	h	h	h	a	h	b	h	h	a	h	-	h	a	b	-	h	b	h	-	b	h	a	h	a	h	a	-	h	h	b	h	b	-	b	h
lg2	mk1077	212.98	NC_012871.2	69504085	h	b	a	a	-	a	h	h	a	h	h	h	-	h	h	h	-	b	-	a	-	h	-	h	h	a	h	-	-	h	h	b	h	a	h	a	h	a	-	h	h	-	-	b	a
lg2	mk1078	212.98	NC_012871.2	68766331	-	h	a	a	-	b	b	h	h	h	h	h	-	b	-	h	a	-	-	-	h	b	h	h	h	a	h	a	a	h	a	h	h	b	h	a	b	h	-	h	b	-	h	b	-
lg2	mk1079	213.66	NC_012871.2	68773974	-	h	h	h	b	b	b	-	b	h	h	b	-	h	h	-	h	a	h	b	h	h	h	h	-	a	h	h	-	b	h	h	h	-	b	h	-	a	-	h	h	-	b	-	h
lg2	mk1080	213.66	NC_012871.2	68742272	b	-	b	b	-	-	h	h	b	h	b	h	-	a	h	h	h	-	h	-	a	h	-	h	-	-	-	-	b	h	b	b	b	a	h	h	h	a	b	-	h	h	h	a	b
lg2	mk1081	213.66	NC_012871.2	69571951	b	a	h	h	-	a	h	h	h	b	h	h	b	-	h	h	b	h	h	h	h	b	-	a	b	-	h	h	b	-	a	-	h	b	h	-	h	b	-	-	b	h	-	-	h
lg2	mk1082	214.33	NC_012871.2	69424956	b	-	h	h	h	b	h	h	-	b	-	h	b	h	h	h	-	h	h	b	h	-	-	-	b	h	a	h	b	b	a	-	h	-	-	h	h	h	-	a	b	h	-	h	h
lg2	mk1083	214.33	NC_012871.2	68762351	b	-	-	-	b	-	h	-	-	b	-	-	-	h	h	h	h	a	h	h	a	b	a	b	b	b	-	h	b	h	-	h	b	b	h	-	h	h	b	-	b	h	h	h	b
lg2	mk1084	214.33	NC_012871.2	70102846	-	h	h	h	h	a	a	a	h	h	h	h	a	b	b	h	-	h	h	a	-	h	h	h	h	h	b	-	-	-	h	b	-	a	h	h	h	a	-	-	h	b	h	b	h
lg2	mk1085	214.33	NC_012871.2	68066850	b	a	-	h	-	b	h	h	-	b	h	h	-	h	h	h	a	-	h	a	a	b	a	h	b	-	a	h	h	-	-	b	h	b	a	h	h	h	b	a	b	h	h	a	b
lg2	mk1086	214.33	NC_012871.2	70103754	b	h	h	h	h	-	a	-	h	h	h	h	a	h	b	h	-	h	h	a	b	h	h	h	h	h	-	h	-	h	h	b	a	-	h	h	h	-	-	-	h	-	h	b	h
lg2	mk1087	214.33	NC_012871.2	69032617	-	h	h	h	b	b	b	-	h	h	b	a	-	b	h	b	h	-	h	-	h	-	h	a	b	-	h	-	b	h	h	-	h	b	b	h	-	h	a	h	b	b	b	-	h
lg2	mk1088	214.33	NC_012871.2	69029352	b	-	h	h	b	b	b	-	h	h	-	-	-	b	h	b	h	h	h	-	-	-	h	a	-	h	b	b	-	h	h	h	h	b	b	-	-	b	a	h	-	b	-	a	h
lg2	mk1089	215	NC_012871.2	67013731	h	a	h	a	h	b	h	h	h	a	h	h	h	h	-	h	a	a	h	h	-	b	-	a	h	b	a	-	h	h	-	a	a	-	h	a	h	h	b	a	b	h	h	a	-
lg2	mk1090	215	NC_012871.2	67013282	h	a	h	a	h	-	h	h	h	a	h	h	h	h	-	-	a	-	h	h	a	-	a	a	h	h	a	-	h	h	-	a	-	b	h	a	h	h	b	-	b	h	h	a	a
lg2	mk1091	215.67	NC_012871.2	69124370	a	b	h	h	b	-	h	h	-	h	-	h	a	h	h	h	a	b	-	h	b	h	b	h	h	b	b	-	-	a	-	-	b	-	h	b	b	h	b	h	h	b	h	a	h
lg2	mk1092	215.67	NC_012871.2	66633127	h	-	a	h	a	b	b	-	h	h	b	-	h	a	h	b	h	-	a	h	b	h	h	-	-	h	b	-	a	-	h	h	h	a	h	-	-	h	h	b	h	b	-	b	h
lg2	mk1093	217.02	NC_012871.2	69514347	h	b	-	-	h	-	h	-	h	h	h	b	-	h	b	h	-	b	h	a	b	h	-	h	h	a	b	h	a	h	h	b	h	a	h	h	h	a	b	b	h	b	h	b	h
lg2	mk1094	217.02	NC_012871.2	69111142	a	-	-	h	h	b	h	h	h	h	-	h	-	h	h	h	a	-	a	a	-	h	-	h	-	h	-	h	a	a	-	b	-	a	h	h	b	h	-	h	h	b	h	a	h
lg2	mk1095	217.69	NC_012871.2	69515971	h	-	h	-	h	b	h	h	h	h	h	-	-	-	-	h	a	-	h	a	b	h	-	h	h	a	b	h	-	h	h	-	h	-	h	h	h	a	b	-	h	b	h	-	h
lg2	mk1096	219.04	NC_012871.2	69522030	-	b	h	a	h	b	h	h	h	h	-	-	a	h	b	h	a	-	h	a	-	h	b	h	h	-	-	h	a	h	h	b	-	a	h	h	h	-	b	-	h	b	-	b	-
lg2	mk1097	219.04	NC_012871.2	69521958	-	b	h	a	h	-	h	h	h	h	b	-	a	h	b	h	a	-	h	-	-	h	b	-	h	-	b	h	a	h	h	-	h	a	h	h	h	-	-	b	h	-	h	b	h
lg2	mk1098	219.04	NC_012871.2	69520903	h	b	h	a	h	-	h	h	h	-	b	b	a	h	b	h	a	-	h	a	-	h	-	h	h	-	b	h	a	h	h	b	h	a	h	h	h	a	b	b	-	b	h	b	h
lg2	mk1099	219.04	NC_012871.2	69520963	h	b	h	a	h	b	h	h	h	-	b	b	a	h	b	h	a	-	h	a	-	h	b	h	h	-	b	h	a	h	h	-	h	a	h	h	h	a	b	b	-	b	h	-	h
lg2	mk1100	219.04	NC_012871.2	69521322	-	-	h	a	h	b	h	h	h	h	b	b	a	h	b	h	a	b	h	-	-	h	b	h	h	a	-	h	a	h	h	b	h	a	h	h	h	-	-	b	h	-	h	-	-
lg3	mk1101	0	NC_012872.2	13765523	h	h	h	-	h	-	b	-	h	h	b	a	a	h	h	h	h	-	-	h	b	a	b	h	b	h	h	h	b	h	a	-	b	-	b	h	h	h	b	b	-	h	h	-	-
lg3	mk1102	0	NC_012872.2	13730745	h	h	h	-	h	b	b	-	h	h	h	-	a	h	h	h	h	a	b	h	-	a	-	h	b	h	h	h	-	h	-	b	-	a	-	h	h	h	-	-	-	h	-	h	b
lg3	mk1103	0	NC_012872.2	13755208	h	h	h	h	h	b	-	b	h	h	h	-	a	h	h	h	h	-	b	h	b	a	b	h	-	h	h	h	-	h	-	-	b	a	-	h	h	h	-	b	-	h	h	h	-
lg3	mk1104	0	NC_012872.2	13755194	h	h	h	h	h	b	-	b	h	h	h	-	a	h	h	h	h	a	-	h	b	a	-	h	-	h	h	h	-	h	-	-	b	a	-	h	h	h	b	b	b	h	h	h	-
lg3	mk1105	0	NC_012872.2	13755200	h	h	h	h	h	b	-	b	h	h	h	-	a	h	h	h	h	a	-	h	b	a	-	h	-	h	h	h	-	h	-	-	b	a	-	h	h	h	b	b	b	h	h	h	-
lg3	mk1106	0	NC_012872.2	13790941	h	h	h	h	h	-	b	b	h	h	h	-	a	b	h	h	h	a	-	h	-	a	-	b	-	h	h	h	b	h	a	b	b	b	b	h	h	-	b	b	b	h	h	h	b
lg3	mk1107	0	NC_012872.2	13764066	h	h	h	h	h	-	b	b	h	-	h	-	-	h	h	h	h	a	-	h	b	-	-	h	-	h	h	h	-	h	-	b	b	a	b	h	h	h	b	b	b	h	h	h	b
lg3	mk1108	0	NC_012872.2	13751802	h	h	h	h	h	-	-	b	h	h	h	-	-	h	h	-	h	-	b	h	-	-	b	h	-	h	h	h	-	h	-	b	b	a	-	h	-	h	b	-	b	h	h	h	b
lg3	mk1109	0	NC_012872.2	13765974	h	h	h	h	h	b	b	-	h	h	-	-	a	h	h	h	h	a	b	h	-	-	-	h	b	h	h	h	-	h	a	b	b	a	b	h	h	h	b	-	-	h	-	h	-
lg3	mk1110	0	NC_012872.2	13733047	h	h	h	h	h	b	b	-	h	-	h	a	-	h	h	h	h	-	-	h	b	a	-	h	-	h	h	h	-	h	a	-	-	a	b	h	h	h	b	-	b	h	h	h	b
lg3	mk1111	0	NC_012872.2	13751862	h	h	h	h	h	-	-	-	h	h	-	a	a	h	h	-	h	-	b	h	-	a	b	h	b	h	h	-	-	h	a	b	b	a	b	h	-	h	b	-	-	h	h	h	b
lg3	mk1112	0	NC_012872.2	13764084	h	h	h	h	h	-	b	b	h	-	h	-	-	h	h	h	h	a	-	h	b	-	-	h	-	h	h	h	-	h	-	b	b	a	b	h	h	h	b	b	b	h	h	h	b
lg3	mk1113	0	NC_012872.2	13766007	h	h	h	h	h	b	b	-	h	h	-	-	a	h	h	h	h	a	b	h	b	-	-	h	b	h	h	h	b	-	a	b	-	-	b	-	h	h	b	-	-	h	-	h	-
lg3	mk1114	0	NC_012872.2	13765917	h	h	h	h	h	b	b	-	h	h	h	-	a	h	h	h	-	-	b	h	-	-	-	h	-	h	h	h	-	h	a	b	b	-	b	h	h	h	-	-	-	h	-	h	b
lg3	mk1115	0	NC_012872.2	13796071	h	h	h	h	h	b	-	b	h	h	h	a	-	b	h	-	h	a	b	h	b	a	b	b	b	h	h	-	-	h	-	-	b	b	b	h	h	h	-	b	b	h	-	h	b
lg3	mk1116	0	NC_012872.2	13709092	h	h	h	h	h	-	b	b	h	h	h	a	a	h	h	h	h	-	b	h	-	a	b	-	-	h	h	h	b	h	-	-	-	a	-	h	h	h	b	-	-	h	h	h	b
lg3	mk1117	0	NC_012872.2	13755592	h	h	h	h	h	b	-	-	h	h	h	a	a	h	h	h	h	-	b	h	-	a	-	h	b	h	h	h	-	h	-	b	b	a	-	h	h	h	b	b	-	h	h	h	-
lg3	mk1118	0	NC_012872.2	13752331	-	h	h	h	h	b	b	b	h	h	h	-	-	h	h	h	h	-	b	h	-	a	b	h	h	h	-	h	-	h	a	b	b	a	b	h	h	h	b	-	-	h	h	h	b
lg3	mk1119	0.67	NC_012872.2	13751911	h	h	h	-	h	-	b	b	h	h	h	-	a	h	h	h	h	a	b	h	-	a	b	h	b	h	h	h	-	h	a	b	b	a	-	h	h	h	b	b	-	h	h	h	b
lg3	mk1120	1.34	NC_012872.2	13633038	h	h	h	h	h	b	b	b	a	h	h	a	a	h	b	h	h	a	b	h	b	h	-	-	h	h	h	h	-	h	a	b	b	-	b	h	a	h	b	-	b	h	h	h	h
lg3	mk1121	2.01	NC_012872.2	14104669	h	h	h	h	h	-	-	-	a	-	a	-	-	h	h	a	h	a	b	h	-	a	b	b	h	h	h	h	b	h	-	h	h	b	b	h	-	h	-	-	h	h	h	h	h
lg3	mk1122	2.68	NC_012872.2	15080619	-	a	h	a	h	b	b	b	a	h	a	a	a	h	h	h	-	a	b	b	b	-	h	h	h	a	-	a	b	h	a	h	a	a	b	b	a	b	h	b	h	b	h	h	-
lg3	mk1123	4.73	NC_012872.2	15072824	-	a	-	a	h	-	b	-	a	h	a	a	a	h	h	h	h	a	-	b	b	a	h	h	-	a	-	a	b	h	a	h	a	a	b	-	a	b	h	b	h	-	h	h	h
lg3	mk1124	8.89	NC_012872.2	57155318	h	-	-	h	-	b	b	b	h	a	-	a	h	h	h	h	a	h	a	h	h	h	h	h	a	h	a	h	h	h	h	-	-	h	-	b	b	b	h	h	b	b	-	h	h
lg3	mk1125	8.89	NC_012872.2	57155518	h	a	a	h	b	b	b	-	h	h	a	-	h	h	h	h	a	h	a	h	h	h	h	h	a	h	h	h	h	h	h	-	-	h	b	b	-	b	h	-	-	-	b	h	h
lg3	mk1126	8.89	NC_012872.2	57157498	h	-	a	h	-	b	b	b	h	h	-	-	-	h	h	h	a	h	a	h	h	-	h	h	a	h	h	h	h	h	h	b	-	h	b	b	b	-	h	h	-	-	b	h	h
lg3	mk1127	9.57	NC_012872.2	57146894	h	a	a	-	h	b	b	-	a	-	-	-	h	b	a	b	-	h	-	h	b	h	-	h	-	-	b	-	h	b	h	b	a	b	h	b	-	b	-	h	b	-	b	b	h
lg3	mk1128	9.57	NC_012872.2	57137801	h	a	a	b	h	b	b	b	h	h	-	-	h	-	a	b	a	h	a	h	-	h	b	h	a	b	b	b	h	b	-	b	a	b	h	-	b	b	b	h	-	-	-	-	h
lg3	mk1129	9.57	NC_012872.2	57145027	h	a	a	b	h	b	-	b	h	h	a	-	h	b	a	-	-	h	a	h	b	h	b	h	-	b	b	b	h	b	h	-	a	-	h	b	b	b	-	h	b	-	-	b	h
lg3	mk1130	10.24	NC_012872.2	57147349	h	a	-	h	h	a	b	b	-	h	a	a	h	b	a	b	-	h	-	h	h	-	h	h	-	-	h	-	h	-	h	b	-	-	h	-	b	-	-	h	-	b	b	b	h
lg3	mk1131	10.24	NC_012872.2	57147363	h	a	-	h	h	a	b	b	a	h	a	a	h	b	a	b	-	h	-	h	h	-	h	h	-	b	-	-	h	b	h	b	-	b	h	b	b	b	-	h	-	b	b	b	h
lg3	mk1132	10.24	NC_012872.2	57147433	h	a	-	h	h	a	b	-	-	h	a	-	h	b	a	b	-	h	-	h	h	-	h	h	a	b	h	b	h	b	h	-	-	-	h	-	b	b	-	h	-	b	-	b	h
lg3	mk1133	10.24	NC_012872.2	57147359	h	a	-	h	h	a	b	b	-	h	a	a	h	b	a	b	-	h	-	h	h	-	h	h	-	b	-	-	h	-	h	b	-	b	h	b	b	-	-	h	-	b	b	b	h
lg3	mk1134	10.24	NC_012872.2	57147376	h	a	a	h	h	a	b	b	-	h	a	a	h	b	a	b	-	h	-	h	h	-	h	h	a	b	-	b	h	b	h	b	-	-	h	-	b	b	-	h	-	b	b	b	h
lg3	mk1135	10.24	NC_012872.2	57145428	h	-	-	b	h	-	b	-	h	-	a	a	h	b	a	-	a	h	a	-	b	h	b	h	-	b	b	b	h	b	h	-	a	b	-	b	b	b	h	h	-	-	-	-	h
lg3	mk1136	10.91	NC_012872.2	56977082	h	a	a	b	-	b	-	b	h	-	a	-	h	-	a	b	-	h	-	h	-	h	b	h	-	-	b	b	h	b	h	b	a	b	-	b	-	b	h	h	b	-	-	b	h
lg3	mk1137	15.08	NC_012872.2	57210041	h	a	a	h	b	-	b	b	a	h	-	h	h	-	h	b	a	h	-	h	h	b	b	b	a	b	b	-	h	-	h	-	a	b	b	b	b	b	-	b	b	-	b	b	h
lg3	mk1138	19.25	NC_012872.2	57958915	a	a	-	h	a	b	h	h	h	h	a	h	h	h	h	h	h	a	h	a	h	-	h	b	h	-	h	b	h	a	h	a	h	b	h	-	a	-	h	h	b	b	b	h	h
lg3	mk1139	19.25	NC_012872.2	57958873	-	a	-	h	a	-	h	h	h	h	a	h	h	h	h	h	-	a	-	a	h	-	-	b	h	-	h	b	h	-	h	-	h	b	h	-	a	-	h	h	b	-	b	h	h
lg3	mk1140	19.25	NC_012872.2	57959091	a	-	-	h	-	b	h	h	h	h	a	-	h	h	h	-	h	a	h	-	h	-	-	b	h	-	h	-	h	-	h	-	h	b	h	b	a	-	h	h	b	-	-	h	h
lg3	mk1141	19.92	NC_012872.2	57933810	a	h	h	b	a	-	h	h	h	h	h	h	h	h	h	h	h	a	h	a	h	b	h	-	-	-	h	-	h	a	h	a	b	b	h	-	a	-	h	h	-	b	b	h	h
lg3	mk1142	19.92	NC_012872.2	57939783	a	h	h	-	-	b	h	h	h	h	h	h	h	h	h	h	-	a	h	-	h	b	h	-	b	-	h	b	h	-	h	a	b	-	h	b	a	a	h	-	-	b	-	h	h
lg3	mk1143	19.92	NC_012872.2	57940073	a	h	-	-	a	b	h	-	h	h	h	h	h	-	h	-	h	a	h	a	h	b	h	b	b	b	h	-	h	-	h	a	b	b	h	b	a	a	h	h	-	b	b	h	h
lg3	mk1144	19.92	NC_012872.2	57943944	a	h	h	b	a	-	h	h	h	h	h	h	h	h	h	h	h	a	h	a	h	-	h	b	b	-	h	b	h	-	h	a	b	b	h	b	a	-	h	h	b	b	b	h	h
lg3	mk1145	19.92	NC_012872.2	57939776	-	h	h	-	-	b	h	h	h	h	h	h	h	-	h	h	-	a	h	-	h	b	h	-	b	-	h	b	h	-	h	a	b	-	h	b	a	a	h	h	-	-	b	h	h
lg3	mk1146	19.92	NC_012872.2	57939946	a	h	h	-	a	-	h	-	h	h	h	h	h	h	h	h	h	a	h	a	h	b	h	b	b	b	h	b	h	-	h	-	b	b	h	b	a	a	h	-	b	-	b	h	h
lg3	mk1147	19.92	NC_012872.2	57956780	-	h	h	b	a	-	h	h	h	h	h	h	h	h	h	h	h	a	h	a	h	b	h	b	b	b	h	b	h	-	h	a	-	-	h	b	a	-	h	h	b	-	b	h	h
lg3	mk1148	21.27	NC_012872.2	57937730	-	h	h	b	-	b	h	h	h	h	h	h	h	-	h	h	h	-	h	a	h	-	h	b	b	b	h	b	-	a	h	a	b	b	h	b	a	-	-	h	b	b	b	h	h
lg3	mk1149	22.62	NC_012872.2	57928035	a	h	h	-	h	b	h	h	h	h	h	-	a	h	h	h	h	-	h	a	h	-	a	h	b	-	-	h	h	a	h	h	b	-	h	b	-	a	h	h	-	h	h	-	h
lg3	mk1150	23.29	NC_012872.2	57759605	h	h	h	-	-	h	h	h	-	-	h	a	-	h	h	-	-	h	h	h	-	h	h	a	h	-	a	h	a	-	-	h	h	a	b	-	h	h	h	h	-	-	h	a	b
lg3	mk1151	23.96	NC_012872.2	60145488	h	h	h	h	h	b	h	h	b	h	h	a	a	h	h	-	-	a	h	a	h	-	h	b	h	b	-	h	h	-	h	a	h	-	a	h	a	-	h	a	-	b	b	b	h
lg3	mk1152	23.96	NC_012872.2	60145496	h	h	h	h	h	b	h	h	b	h	h	a	a	h	h	-	-	a	h	-	h	-	h	b	h	b	-	h	h	-	h	a	h	-	a	h	a	a	h	a	b	b	b	b	h
lg3	mk1153	25.31	NC_012872.2	60682507	a	h	h	h	h	-	b	-	h	h	-	a	a	h	a	h	h	-	h	a	-	a	a	h	b	h	b	h	-	b	h	h	-	b	a	h	-	a	h	h	b	-	b	b	h
lg3	mk1154	25.31	NC_012872.2	60682830	h	h	h	h	b	b	b	b	h	h	h	-	a	h	a	b	h	a	h	a	b	a	-	b	b	b	-	h	h	b	-	h	-	b	a	h	-	a	h	h	-	-	b	-	h
lg3	mk1155	25.99	NC_012872.2	60681180	a	h	h	h	h	-	b	b	h	h	-	-	-	-	a	h	h	-	h	-	b	-	a	h	-	h	-	h	h	b	h	h	-	-	a	h	-	a	h	h	b	-	-	b	h
lg3	mk1156	25.99	NC_012872.2	60670852	h	h	h	h	h	-	b	-	h	-	h	-	a	h	h	b	h	a	h	a	b	-	b	b	-	b	-	b	h	b	h	h	b	a	-	h	-	-	b	h	b	-	b	b	-
lg3	mk1157	25.99	NC_012872.2	60671760	a	h	h	h	h	-	b	b	h	-	a	a	-	b	h	h	h	-	h	-	-	-	-	b	-	b	-	-	h	b	-	-	b	b	-	h	a	a	-	h	b	b	-	-	h
lg3	mk1158	25.99	NC_012872.2	60670864	h	h	h	h	h	-	b	b	h	-	h	-	a	h	h	-	h	a	h	a	b	-	b	b	-	b	-	b	h	b	h	h	b	a	-	h	-	a	b	h	b	-	b	b	-
lg3	mk1159	28.73	NC_012872.2	60132159	-	h	-	h	a	h	h	h	h	b	h	-	-	a	h	b	h	h	h	h	-	-	a	h	a	a	-	a	h	h	h	h	h	a	-	h	h	a	a	h	b	h	h	h	h
lg3	mk1160	29.4	NC_012872.2	60129401	h	h	-	h	-	h	h	h	h	h	h	h	-	a	h	b	h	h	h	h	a	h	a	h	a	a	-	-	h	h	h	h	h	-	a	h	h	a	-	h	b	h	h	h	h
lg3	mk1161	30.75	NC_012872.2	60122278	h	h	b	h	a	h	h	h	-	h	h	h	b	-	h	b	h	h	h	h	-	h	-	h	-	a	b	a	h	h	h	-	h	a	a	h	h	a	-	h	b	h	h	h	h
lg3	mk1162	31.42	NC_012872.2	67724244	-	b	-	b	b	a	-	h	h	h	h	h	-	h	a	b	h	-	-	h	-	b	b	h	h	h	-	a	a	-	-	-	h	-	h	b	h	b	-	-	h	b	b	b	h
lg3	mk1163	31.42	NC_012872.2	68137456	h	a	h	h	h	a	h	h	h	h	h	h	-	h	-	a	h	a	h	h	a	-	a	-	h	a	-	h	h	-	-	h	-	-	h	a	h	a	a	-	-	a	-	a	a
lg3	mk1164	31.42	NC_012872.2	68196406	h	-	h	h	h	a	h	h	h	b	h	h	b	h	h	a	h	a	h	h	a	-	a	a	h	-	-	h	h	-	h	-	-	-	h	a	h	a	-	-	-	-	-	a	-
lg3	mk1165	32.09	NC_012872.2	68034987	h	-	h	h	a	a	h	h	b	h	-	h	b	h	h	a	h	a	h	h	a	-	a	a	h	a	-	h	h	a	h	h	-	a	h	a	h	h	a	h	b	-	a	a	a
lg3	mk1166	32.09	NC_012872.2	68034920	h	-	h	h	-	-	h	h	b	-	-	h	b	h	h	a	h	a	h	h	a	-	a	a	h	a	a	h	h	a	h	h	-	a	h	a	h	h	a	h	b	-	-	a	a
lg3	mk1167	32.09	NC_012872.2	68034967	h	-	h	h	a	a	h	h	b	-	b	h	b	h	h	a	h	a	h	h	a	h	a	a	h	-	a	h	h	a	h	h	-	a	h	a	h	h	a	h	b	-	a	a	a
lg3	mk1168	32.76	NC_012872.2	68035118	h	a	h	h	a	-	h	h	b	h	-	h	b	h	h	a	h	-	h	h	a	h	-	-	h	a	a	h	h	a	h	h	a	a	h	a	h	h	a	h	b	a	-	a	a
lg3	mk1169	32.76	NC_012872.2	68035087	h	a	h	h	a	-	h	h	-	h	-	h	b	h	h	-	h	a	h	h	a	h	-	-	-	a	a	h	h	a	h	h	a	a	h	a	h	h	a	h	b	a	-	a	a
lg3	mk1170	32.76	NC_012872.2	68035054	h	a	h	h	a	-	h	h	b	h	-	h	b	h	-	a	h	-	h	h	a	h	-	a	h	a	a	h	h	a	h	h	-	a	h	a	h	h	a	h	b	-	a	a	a
lg3	mk1171	32.76	NC_012872.2	68034964	-	-	h	h	a	a	h	h	b	-	b	h	b	h	h	a	h	a	h	h	a	h	a	a	h	a	a	h	h	a	h	h	-	a	h	a	h	h	a	h	b	-	a	a	a
lg3	mk1172	32.76	NC_012872.2	68035068	h	a	h	h	a	-	h	h	b	h	h	h	b	h	h	a	h	a	h	h	a	h	-	a	h	a	a	h	h	a	h	h	a	-	h	a	h	h	a	h	b	a	a	a	a
lg3	mk1173	32.76	NC_012872.2	68035050	h	a	h	h	a	-	h	h	b	h	-	h	b	h	-	a	h	-	h	h	a	h	-	a	h	a	a	h	h	a	h	h	-	a	h	a	h	h	a	h	b	-	a	a	a
lg3	mk1174	32.76	NC_012872.2	68035013	h	-	-	h	a	a	h	h	b	-	-	h	b	h	h	a	h	a	h	h	a	h	a	-	h	a	-	h	h	a	h	h	-	-	h	a	h	h	a	h	b	-	a	a	a
lg3	mk1175	32.76	NC_012872.2	68035055	h	a	h	h	a	-	h	h	b	h	-	h	b	h	-	a	h	-	h	h	a	h	-	a	h	a	a	h	h	a	h	h	-	a	h	a	h	h	a	h	b	-	a	a	a
lg3	mk1176	34.11	NC_012872.2	68724916	h	a	h	a	a	-	h	h	b	-	h	h	b	h	-	-	h	-	h	h	a	h	h	a	h	-	h	h	h	-	h	h	-	-	h	-	h	h	-	h	b	h	h	a	a
lg3	mk1177	34.11	NC_012872.2	68718183	h	a	h	a	a	h	h	h	b	b	h	b	b	h	a	a	h	a	h	h	-	h	h	-	h	a	-	h	h	-	h	h	a	a	h	a	h	h	a	h	b	h	h	-	a
lg3	mk1178	34.11	NC_012872.2	68761488	h	a	h	a	a	h	h	h	b	b	h	-	-	h	a	a	h	-	h	a	a	h	h	a	h	a	h	h	h	a	h	h	a	a	h	a	h	h	-	h	b	h	h	a	a
lg3	mk1179	34.11	NC_012872.2	68765390	h	a	h	-	a	h	h	h	b	-	h	b	-	h	a	-	h	a	h	h	a	h	h	a	h	-	h	h	h	-	h	h	-	a	h	-	h	h	a	h	b	h	h	a	a
lg3	mk1180	34.11	NC_012872.2	68708970	h	a	h	a	a	h	h	h	-	b	h	b	b	h	a	a	h	-	h	h	-	h	h	a	h	a	h	h	h	a	-	h	a	a	h	a	-	h	a	h	b	h	h	-	a
lg3	mk1181	34.11	NC_012872.2	68755257	h	a	h	a	-	h	a	h	b	b	h	b	b	h	a	a	h	a	-	h	a	h	h	-	h	-	h	h	h	a	h	h	-	-	h	a	h	h	-	h	b	h	h	a	a
lg3	mk1182	34.11	NC_012872.2	68681836	h	a	h	a	a	h	h	h	-	-	h	b	b	-	a	-	h	-	h	h	-	h	h	a	h	a	h	h	h	a	h	h	a	-	h	-	h	h	a	h	b	h	h	a	a
lg3	mk1183	34.11	NC_012872.2	68705481	h	-	h	a	a	h	h	h	-	-	h	b	b	h	-	a	h	a	h	h	-	-	h	a	h	a	h	h	h	-	h	h	-	a	h	-	h	h	-	h	b	h	h	a	a
lg3	mk1184	34.11	NC_012872.2	68769193	h	a	h	a	-	h	h	-	b	b	-	b	-	h	a	a	h	-	h	h	a	h	h	a	h	-	h	h	h	-	-	h	h	a	h	a	h	h	a	h	b	-	h	a	-
lg3	mk1185	34.11	NC_012872.2	68707878	h	-	h	a	a	h	h	h	b	-	h	b	b	-	a	a	h	-	h	h	a	h	h	a	h	a	h	h	h	-	h	h	a	a	h	a	h	h	a	h	-	-	h	a	a
lg3	mk1186	34.11	NC_012872.2	68726368	h	-	h	a	a	h	h	h	b	b	h	-	-	-	a	a	h	a	h	h	-	h	-	-	h	a	h	-	h	a	h	h	-	a	h	a	h	-	a	h	b	h	h	-	-
lg3	mk1187	34.11	NC_012872.2	68815272	h	-	h	a	a	h	h	h	h	-	h	b	b	h	-	a	h	a	-	h	-	h	h	a	h	a	h	h	h	a	h	h	a	a	h	h	h	-	-	h	-	h	h	a	a
lg3	mk1188	34.11	NC_012872.2	68708597	h	a	h	a	h	-	h	h	b	b	h	b	b	h	a	-	h	-	h	h	a	-	h	-	h	-	h	h	h	a	h	h	a	a	h	h	h	h	-	h	-	h	h	a	a
lg3	mk1189	34.11	NC_012872.2	68720986	h	a	h	a	h	-	h	h	b	-	h	-	b	h	a	a	h	a	h	h	-	h	h	a	h	-	h	h	h	-	h	h	a	-	-	h	h	h	-	-	b	h	h	-	-
lg3	mk1190	34.11	NC_012872.2	68707808	h	-	h	a	h	h	h	h	b	b	h	b	b	-	a	-	h	-	h	h	-	h	h	-	h	a	h	h	h	-	h	h	a	a	h	h	h	h	a	-	-	h	h	a	a
lg3	mk1191	34.11	NC_012872.2	68708843	h	a	h	a	h	h	h	h	b	-	h	b	b	h	a	-	h	a	h	h	a	h	h	a	h	-	h	-	h	a	h	h	-	a	h	h	h	h	-	h	-	h	h	-	a
lg3	mk1192	34.11	NC_012872.2	68768424	h	a	h	a	a	h	h	h	b	b	-	b	b	h	a	a	h	-	h	h	-	h	h	a	h	a	h	h	h	-	-	h	-	a	h	-	h	h	a	h	b	h	h	-	a
lg3	mk1193	34.11	NC_012872.2	68726023	h	a	-	a	h	h	h	h	b	b	-	-	-	h	a	-	-	a	h	h	-	h	h	a	h	a	h	h	h	a	h	h	-	-	h	-	h	h	-	h	-	h	-	a	a
lg3	mk1194	34.11	NC_012872.2	68815285	h	-	h	a	a	h	h	h	h	-	h	-	-	h	-	a	h	a	h	h	-	h	h	a	h	a	h	h	h	a	h	h	a	a	h	h	h	-	-	h	-	h	h	a	a
lg3	mk1195	34.11	NC_012872.2	68716230	h	-	h	a	h	h	h	-	b	b	h	b	b	h	a	a	h	-	h	h	-	-	h	a	h	-	-	h	h	a	h	h	a	-	h	h	h	h	-	h	-	h	-	a	a
lg3	mk1196	34.11	NC_012872.2	68716087	h	a	h	a	h	h	h	h	b	-	h	-	-	h	a	a	h	a	h	h	a	h	h	a	h	a	-	h	h	a	-	h	a	a	h	h	h	h	-	h	b	h	-	a	a
lg3	mk1197	34.11	NC_012872.2	68715899	h	a	h	a	h	h	h	h	b	b	h	-	b	h	a	a	h	a	h	h	-	-	h	a	-	a	h	h	h	a	h	-	a	a	h	h	h	h	a	h	-	h	h	-	a
lg3	mk1198	34.11	NC_012872.2	68770729	h	a	h	a	h	h	h	h	-	-	-	-	-	h	a	-	h	a	-	h	-	h	h	-	h	a	h	h	h	-	h	h	h	a	h	-	h	h	a	h	-	h	h	a	h
lg3	mk1199	34.11	NC_012872.2	68772338	h	a	h	a	a	h	h	h	b	b	-	-	b	h	-	a	h	a	h	h	a	-	h	a	-	a	h	-	h	-	-	h	h	a	h	a	h	h	-	h	b	h	h	-	h
lg3	mk1200	34.78	NC_012872.2	68770704	h	a	-	a	h	h	h	h	-	-	b	-	b	h	a	-	h	a	-	h	-	h	h	-	h	a	h	h	h	-	h	h	h	a	h	-	h	h	a	h	b	h	h	a	h
lg3	mk1201	39.68	NC_012872.2	69355379	a	b	h	b	a	h	h	h	a	h	b	a	a	h	b	b	h	b	h	h	h	-	h	b	b	h	b	a	-	-	-	-	b	b	h	h	h	h	-	a	h	h	h	b	b
lg3	mk1202	40.35	NC_012872.2	69355850	a	-	h	-	a	h	h	h	a	h	b	a	a	h	b	b	h	b	h	h	h	-	h	-	-	h	b	a	h	-	a	b	b	-	h	h	h	h	b	a	h	h	h	-	b
lg3	mk1203	41.71	NC_012872.2	69048246	b	-	h	b	h	h	-	h	a	a	h	a	a	h	b	b	-	b	a	h	-	b	h	-	-	h	b	h	a	b	a	b	h	-	h	-	-	h	b	h	h	h	h	-	-
lg3	mk1204	41.71	NC_012872.2	69048231	b	-	h	b	h	h	-	h	a	-	h	a	a	h	b	b	-	b	a	h	h	b	h	b	-	h	b	h	a	b	a	b	h	-	h	-	-	h	b	-	h	-	h	-	-
lg3	mk1205	42.38	NC_012872.2	69048219	b	-	h	b	h	h	h	h	a	-	h	a	a	h	b	b	h	b	a	h	h	b	h	b	-	h	b	h	a	b	a	b	h	-	h	-	h	h	b	-	h	-	h	b	-
lg3	mk1206	42.38	NC_012872.2	69048240	b	-	h	b	h	h	-	h	a	-	h	a	a	h	b	b	-	b	a	h	-	b	h	-	-	h	b	h	a	b	a	b	h	-	h	-	h	h	b	-	h	-	h	-	-
lg3	mk1207	43.73	NC_012872.2	70868984	a	h	-	h	h	h	h	h	b	h	b	a	b	h	h	h	-	a	h	h	b	-	h	h	h	b	-	h	h	-	a	a	h	a	-	-	-	h	a	b	h	b	-	-	b
lg3	mk1208	43.73	NC_012872.2	70868283	a	-	h	h	h	h	h	h	-	h	-	a	b	h	h	h	b	a	h	h	b	-	h	h	h	-	b	a	h	h	a	-	-	a	b	h	b	h	a	b	h	b	h	h	b
lg3	mk1209	47.18	NC_012872.2	58181308	-	h	a	-	a	b	-	b	h	h	h	h	h	-	-	h	h	b	a	h	h	b	-	h	-	h	b	b	h	a	h	h	b	-	a	b	h	b	b	-	b	b	-	-	b
lg3	mk1210	47.18	NC_012872.2	58179490	-	h	-	b	-	-	-	-	h	h	h	h	h	-	-	h	h	-	-	h	h	-	h	h	b	h	b	b	h	a	h	-	-	-	a	b	h	b	b	h	-	b	-	a	-
lg3	mk1211	47.18	NC_012872.2	57874041	h	h	h	-	h	b	b	b	h	h	h	-	a	h	h	h	a	-	-	h	h	-	h	b	h	h	-	-	h	h	h	b	b	b	h	b	h	-	h	-	b	b	b	a	b
lg3	mk1212	48.53	NC_012872.2	58425970	h	h	h	b	h	b	b	b	h	h	h	a	h	h	h	h	h	b	h	-	b	h	h	h	b	b	-	b	b	-	h	h	b	-	b	-	h	a	b	-	-	b	-	-	b
lg3	mk1213	48.53	NC_012872.2	58426014	h	h	h	b	h	b	-	b	h	h	h	-	h	h	h	h	-	b	h	h	b	h	h	-	b	b	-	b	b	h	h	h	b	-	b	-	h	a	b	h	-	b	-	-	b
lg3	mk1214	48.53	NC_012872.2	58425945	h	h	h	b	h	b	b	b	h	h	h	a	h	h	h	h	h	b	h	h	b	h	h	h	b	b	-	b	b	h	h	h	b	-	b	-	h	a	b	-	-	b	b	-	b
lg3	mk1215	49.2	NC_012872.2	58426089	h	-	h	b	h	b	-	-	h	h	h	a	h	h	h	h	-	-	-	h	-	h	h	h	b	b	-	b	-	h	h	h	b	-	b	-	h	a	b	h	b	b	b	-	-
lg3	mk1216	49.2	NC_012872.2	58426030	h	h	h	b	h	b	b	-	h	h	h	-	h	h	h	h	-	b	h	h	b	h	h	h	b	b	-	b	b	h	h	h	b	-	b	-	h	a	b	h	-	b	b	-	b
lg3	mk1217	49.87	NC_012872.2	57865827	h	h	h	b	h	-	b	-	h	-	h	a	-	-	h	h	-	h	h	h	h	h	h	b	h	h	-	b	h	-	-	b	b	b	h	-	h	a	h	h	-	b	-	-	b
lg3	mk1218	51.91	NC_012872.2	57456743	h	h	h	-	h	-	b	b	-	h	-	a	h	h	h	h	a	h	h	h	h	h	h	h	h	b	-	b	h	a	h	b	h	-	h	b	h	h	b	h	b	b	b	h	b
lg3	mk1219	51.91	NC_012872.2	57456678	h	h	h	b	h	-	b	b	b	h	h	a	h	-	h	h	a	h	h	h	h	h	h	h	h	b	-	b	h	-	h	b	h	-	h	-	h	h	b	h	b	b	b	h	b
lg3	mk1220	51.91	NC_012872.2	57460265	h	-	h	b	h	-	-	b	-	h	h	a	h	h	h	h	a	h	h	h	h	h	h	h	h	b	h	-	h	a	h	-	h	b	h	b	h	h	-	h	-	b	b	h	b
lg3	mk1221	51.91	NC_012872.2	57456729	h	h	h	b	h	-	b	b	b	h	h	a	h	h	h	h	a	h	h	h	h	h	h	h	h	b	h	b	h	a	h	b	h	-	h	b	h	h	b	h	b	b	b	h	b
lg3	mk1222	51.91	NC_012872.2	57456078	h	h	h	b	h	-	b	b	b	-	h	a	h	h	h	h	a	h	h	h	h	h	h	h	h	-	h	b	h	-	h	-	h	b	h	b	-	-	b	h	-	-	b	h	-
lg3	mk1223	51.91	NC_012872.2	57456035	h	h	h	b	-	-	b	b	b	-	h	a	h	h	h	h	a	h	h	h	h	h	h	h	h	-	h	-	-	a	h	-	h	b	h	-	h	h	b	h	b	-	b	h	b
lg3	mk1224	53.95	NC_012872.2	57944245	a	h	-	b	-	-	h	-	h	h	h	h	h	h	h	h	h	a	h	a	h	b	h	b	-	b	h	b	-	a	h	a	-	b	h	b	a	-	-	h	b	b	b	h	h
lg3	mk1225	54.63	NC_012872.2	58695643	h	a	h	-	h	-	b	b	-	h	h	a	-	-	-	-	h	b	h	h	b	h	-	h	h	-	-	h	b	h	h	h	h	-	h	-	h	-	b	a	b	-	h	h	-
lg3	mk1226	56.67	NC_012872.2	58570746	h	a	h	h	h	-	b	-	b	h	h	h	h	-	-	-	h	b	h	h	b	b	h	h	h	b	-	-	b	b	h	h	-	-	h	b	h	a	b	a	b	b	b	h	-
lg3	mk1227	61.57	NC_012872.2	56448597	h	h	-	a	a	-	h	h	h	h	-	a	h	b	a	h	-	-	a	h	b	h	h	h	h	b	-	-	h	h	h	h	h	-	h	-	h	b	-	h	b	b	b	h	a
lg3	mk1228	64.31	NC_012872.2	2454949	h	-	h	b	a	h	b	b	h	b	a	-	b	h	b	b	h	-	h	a	-	-	a	h	b	h	b	h	h	b	h	h	a	-	h	h	b	h	a	-	b	h	h	-	b
lg3	mk1229	64.31	NC_012872.2	2448298	h	a	h	b	-	-	b	b	h	b	a	b	b	h	b	b	h	-	h	a	b	-	a	h	-	h	b	h	h	-	h	h	-	b	h	h	-	h	a	b	-	h	-	-	b
lg3	mk1230	64.31	NC_012872.2	2448468	h	a	h	b	-	h	b	b	h	b	-	b	b	h	b	b	h	a	h	a	-	-	a	h	-	h	b	h	-	b	h	-	-	-	h	h	-	h	-	-	b	h	h	-	b
lg3	mk1231	64.31	NC_012872.2	2448443	h	a	h	b	-	h	b	b	h	b	-	-	b	h	b	b	h	a	h	a	-	-	a	h	-	h	-	h	h	b	h	a	-	-	h	h	-	h	-	-	b	h	h	-	b
lg3	mk1232	65.66	NC_012872.2	2696418	a	a	a	a	-	h	a	a	h	b	h	-	-	h	b	h	h	a	-	a	b	h	a	h	-	-	-	a	h	h	h	h	a	b	h	b	-	h	a	-	-	h	h	h	h
lg3	mk1233	66.33	NC_012872.2	2697122	a	a	-	-	a	h	a	a	h	b	h	h	b	h	-	h	h	a	-	-	-	h	a	h	-	h	b	a	h	h	h	h	a	-	h	-	b	-	-	-	b	h	h	h	h
lg3	mk1234	68.37	NC_012872.2	51956210	-	-	b	a	h	-	h	h	a	h	h	a	b	h	-	h	h	-	-	h	h	-	h	a	h	h	h	h	-	-	a	h	a	-	a	-	h	h	-	h	b	-	h	-	h
lg3	mk1235	70.41	NC_012872.2	53034093	h	h	-	h	h	-	a	a	-	h	h	h	b	h	h	h	b	-	b	h	b	b	-	h	-	-	-	b	-	-	h	a	b	b	h	-	a	h	-	b	-	b	b	b	a
lg3	mk1236	72.45	NC_012872.2	51832425	a	b	b	h	a	a	b	-	b	h	b	-	b	h	-	h	h	b	h	h	-	-	b	h	-	-	a	h	h	h	-	h	-	a	h	h	h	h	a	b	b	h	-	a	a
lg3	mk1237	75.9	NC_012872.2	52999783	h	h	h	h	h	b	b	b	b	-	h	h	b	h	a	h	-	a	h	a	-	b	h	h	-	b	h	h	-	b	h	-	-	-	h	h	a	-	b	-	h	-	b	-	a
lg3	mk1238	75.9	NC_012872.2	52999588	h	h	h	h	-	b	b	b	b	h	h	h	b	h	a	h	b	a	h	a	-	b	h	h	h	b	h	h	h	-	-	a	b	b	h	h	-	b	-	b	h	-	-	-	h
lg3	mk1239	76.57	NC_012872.2	52999313	h	h	h	h	h	-	-	b	-	-	h	h	b	h	-	-	-	a	h	a	b	-	h	h	h	b	h	h	h	b	h	a	b	-	h	h	a	b	b	b	h	b	-	b	a
lg3	mk1240	77.92	NC_012872.2	52722118	-	h	h	h	h	h	a	a	-	h	h	a	-	h	a	h	b	a	h	a	b	-	a	-	h	b	h	h	h	-	-	a	-	b	h	h	-	h	b	-	h	-	h	b	h
lg3	mk1241	77.92	NC_012872.2	52716143	b	h	b	h	h	b	a	a	b	h	h	h	b	h	-	h	-	a	h	a	-	h	a	h	h	-	h	h	h	-	-	a	h	-	h	h	a	b	h	h	h	-	-	-	h
lg3	mk1242	77.92	NC_012872.2	52719029	b	h	h	h	h	b	-	a	-	h	h	h	b	h	a	h	b	-	h	a	b	-	a	h	h	b	h	h	h	b	b	a	-	b	h	h	a	b	b	b	h	-	h	b	h
lg3	mk1243	77.92	NC_012872.2	52716131	b	h	-	h	h	b	a	a	b	h	h	h	b	h	-	h	-	a	h	a	b	h	-	h	-	h	h	-	h	b	-	a	h	h	h	h	a	b	h	h	h	-	h	-	h
lg3	mk1244	77.92	NC_012872.2	52718380	-	h	h	h	h	b	a	a	-	-	h	h	-	h	a	h	h	a	h	a	b	h	a	h	-	b	h	h	h	b	b	a	h	h	h	h	a	-	h	b	h	h	-	b	h
lg3	mk1245	77.92	NC_012872.2	52694465	-	h	h	h	h	b	a	-	-	h	h	h	b	h	a	h	b	a	h	-	-	h	a	-	h	-	h	h	h	b	b	-	b	b	h	h	a	-	b	-	h	b	h	b	h
lg3	mk1246	77.92	NC_012872.2	52719032	b	h	h	h	h	b	-	a	-	h	h	h	b	h	a	h	b	-	h	a	b	-	a	h	h	b	h	h	h	b	b	a	b	b	h	h	a	b	b	b	h	-	h	b	h
lg3	mk1247	77.92	NC_012872.2	52719805	b	a	h	h	h	-	a	a	b	a	h	h	b	h	a	h	-	a	h	a	b	h	a	-	h	b	h	h	h	b	-	a	-	b	h	h	a	b	-	b	h	b	h	-	h
lg3	mk1248	77.92	NC_012872.2	52805517	-	h	h	h	h	-	a	a	b	h	h	h	-	h	a	h	b	-	h	a	b	h	a	h	h	b	h	h	h	b	-	a	b	-	h	h	-	b	-	-	h	-	h	-	h
lg3	mk1249	77.92	NC_012872.2	52793566	b	h	h	h	h	-	a	-	b	h	h	-	b	h	-	h	b	-	h	a	b	h	a	h	-	b	h	h	h	b	-	a	-	b	h	h	-	b	b	b	h	b	b	b	h
lg3	mk1250	77.92	NC_012872.2	52798937	b	h	h	h	h	-	-	a	-	h	h	h	b	h	a	h	-	a	h	a	-	h	a	h	b	b	h	h	h	-	b	a	-	-	h	h	-	b	b	-	h	-	h	b	h
lg3	mk1251	77.92	NC_012872.2	52714182	-	h	h	h	h	-	a	a	-	-	h	h	b	h	-	h	-	a	h	a	-	h	a	h	h	b	h	h	h	-	-	a	b	-	-	h	a	b	b	b	h	b	h	-	h
lg3	mk1252	77.92	NC_012872.2	52714012	-	h	h	h	h	b	a	-	b	h	h	h	-	h	a	h	h	a	h	a	-	h	-	h	h	b	h	h	h	b	-	a	-	b	h	h	-	b	-	b	h	b	h	b	h
lg3	mk1253	77.92	NC_012872.2	52722620	b	h	-	h	h	-	a	-	-	-	h	h	-	h	a	h	b	a	h	a	b	h	-	h	h	b	h	h	h	b	b	-	b	b	h	h	a	b	b	-	h	b	h	b	h
lg3	mk1254	77.92	NC_012872.2	52771685	b	h	h	h	h	-	a	a	b	-	h	h	b	h	a	h	-	a	h	a	b	h	a	h	h	b	h	h	h	-	b	a	b	b	h	h	a	b	-	b	h	b	h	-	h
lg3	mk1255	77.92	NC_012872.2	52805301	-	h	h	h	h	-	-	a	-	a	h	h	b	h	a	h	b	a	h	-	-	-	a	h	h	b	h	h	-	-	-	a	b	b	h	h	a	-	b	b	-	b	h	-	h
lg3	mk1256	77.92	NC_012872.2	52771416	-	h	h	h	h	b	a	a	b	a	h	h	b	-	-	h	-	a	h	a	b	h	a	h	h	-	h	h	h	-	-	a	b	b	h	h	-	b	-	b	h	b	-	b	h
lg3	mk1257	77.92	NC_012872.2	52805580	b	h	h	h	h	-	a	a	b	h	h	h	b	h	a	h	-	-	h	-	-	h	a	h	-	b	h	h	h	-	b	a	b	-	h	h	-	b	b	-	h	-	h	-	h
lg3	mk1258	77.92	NC_012872.2	52720399	-	h	h	h	-	b	a	a	b	-	h	h	-	h	-	h	-	a	h	-	b	h	-	h	h	b	h	h	h	-	-	a	b	b	h	h	a	b	-	b	h	b	h	b	h
lg3	mk1259	77.92	NC_012872.2	52799703	b	h	h	h	h	b	a	a	-	h	h	h	-	h	a	h	b	a	h	-	b	h	-	h	-	b	h	h	h	b	b	a	b	b	h	h	a	b	b	-	h	b	h	-	h
lg3	mk1260	77.92	NC_012872.2	52723858	b	h	h	h	h	b	-	a	b	h	h	h	b	h	a	h	-	a	h	a	-	-	-	h	h	b	h	h	h	b	b	a	b	b	h	h	a	b	b	-	h	b	h	b	-
lg3	mk1261	77.92	NC_012872.2	52691088	b	h	h	h	h	-	-	-	b	h	h	h	b	h	a	h	-	-	h	a	-	h	-	-	h	b	h	h	h	b	-	a	b	b	h	h	-	b	b	b	h	b	h	b	-
lg3	mk1262	77.92	NC_012872.2	52749718	-	h	h	h	h	b	-	-	b	a	h	h	-	h	-	h	-	-	h	a	-	h	a	-	h	-	h	-	h	-	-	a	-	b	h	h	a	b	b	b	h	b	h	-	h
lg3	mk1263	77.92	NC_012872.2	52723848	b	h	h	h	h	b	-	a	-	h	h	h	b	h	a	h	-	a	h	a	-	-	-	h	h	b	h	h	h	b	b	a	b	b	h	-	a	b	b	-	h	b	h	b	h
lg3	mk1264	77.92	NC_012872.2	52800168	b	h	h	h	h	-	-	-	b	h	h	h	b	-	a	h	b	-	h	-	b	h	a	h	b	b	h	h	h	b	b	-	b	b	h	h	-	-	b	b	h	b	-	b	h
lg3	mk1265	77.92	NC_012872.2	52675761	b	h	h	h	h	b	a	a	-	h	h	-	b	h	a	h	b	-	h	a	b	h	-	h	h	b	h	h	h	b	b	a	-	b	h	h	-	b	-	b	h	-	h	b	h
lg3	mk1266	77.92	NC_012872.2	52799087	-	h	h	h	h	-	-	a	-	h	h	h	b	h	a	h	b	-	h	a	b	h	a	h	b	-	h	h	h	-	-	a	b	-	h	h	-	-	b	-	h	b	h	b	-
lg3	mk1267	77.92	NC_012872.2	52771859	b	h	h	h	h	-	a	a	-	h	h	h	b	h	a	h	b	-	-	a	b	h	a	h	h	b	h	h	h	-	-	a	b	b	h	h	a	-	-	b	h	-	h	b	h
lg3	mk1268	77.92	NC_012872.2	52722540	-	h	-	h	h	-	a	-	b	h	h	h	b	h	a	h	-	a	h	a	-	h	a	h	h	b	h	h	h	b	-	a	b	b	h	h	a	b	b	b	h	-	h	b	h
lg3	mk1269	77.92	NC_012872.2	52723836	-	h	h	h	h	b	a	a	-	h	h	h	b	h	a	h	b	a	h	a	-	h	-	h	h	b	h	h	h	-	b	a	b	b	h	-	a	b	b	-	h	b	h	b	-
lg3	mk1270	77.92	NC_012872.2	52794964	b	h	h	h	h	-	a	a	b	h	h	h	-	h	a	h	b	a	-	a	-	-	a	h	-	b	h	h	h	b	-	-	b	b	h	h	-	b	b	-	h	b	h	-	h
lg3	mk1271	77.92	NC_012872.2	52712720	-	h	h	h	-	b	a	a	-	h	h	h	b	h	a	h	b	-	h	a	-	h	a	h	h	b	h	h	h	b	-	a	b	b	h	h	-	b	b	b	h	-	h	b	h
lg3	mk1272	77.92	NC_012872.2	52741578	-	-	h	h	h	b	a	a	-	h	h	h	-	h	a	h	b	a	h	a	-	h	a	h	h	b	h	h	h	b	b	a	-	-	h	h	a	b	b	-	h	-	h	b	h
lg3	mk1273	77.92	NC_012872.2	52719731	b	h	h	h	-	b	a	a	b	-	-	h	b	h	a	h	b	a	h	-	b	h	-	h	h	b	h	h	h	b	-	a	b	b	h	h	a	b	-	b	h	-	h	-	h
lg3	mk1274	77.92	NC_012872.2	52793606	b	h	h	h	h	b	a	a	b	h	h	h	b	h	-	h	b	-	h	a	b	h	a	h	h	b	h	-	h	b	-	a	-	b	h	h	-	-	b	-	h	-	h	b	h
lg3	mk1275	77.92	NC_012872.2	52775065	-	h	h	h	h	b	a	-	b	h	h	h	b	h	a	h	b	a	h	a	b	h	a	h	-	b	-	h	-	b	-	a	-	b	h	-	-	b	-	-	h	-	h	b	h
lg3	mk1276	77.92	NC_012872.2	52799470	-	h	-	h	h	-	a	a	b	h	h	h	-	h	a	h	-	-	h	a	-	h	a	h	b	-	h	h	a	b	b	-	-	b	h	-	a	-	b	b	h	-	h	b	h
lg3	mk1277	77.92	NC_012872.2	52755117	-	h	h	h	h	b	-	-	b	h	-	h	b	h	-	h	-	a	-	a	-	-	-	h	h	b	h	h	h	-	b	a	b	b	h	h	a	b	b	b	h	b	h	b	h
lg3	mk1278	77.92	NC_012872.2	53282450	-	h	h	h	b	b	a	a	-	h	h	-	b	h	-	h	-	a	h	-	b	-	h	h	b	b	h	h	-	b	-	a	b	b	h	h	a	h	-	b	h	-	-	-	-
lg3	mk1279	77.92	NC_012872.2	52799245	b	h	h	h	h	b	-	-	-	h	h	h	b	h	a	h	b	a	h	a	b	-	a	h	b	-	h	h	h	-	b	a	-	b	h	h	-	-	b	-	h	-	h	b	h
lg3	mk1280	77.92	NC_012872.2	52751744	b	-	h	h	h	b	-	a	-	h	h	h	b	h	a	h	b	a	h	a	-	h	a	h	-	-	h	h	h	b	-	a	-	b	h	h	a	b	b	b	h	-	h	b	h
lg3	mk1281	77.92	NC_012872.2	52718902	-	h	h	h	h	-	a	-	-	h	h	h	b	h	a	h	b	-	-	a	b	h	-	-	-	b	h	h	h	-	b	a	b	b	h	h	a	b	b	b	h	b	h	b	h
lg3	mk1282	77.92	NC_012872.2	52711833	b	h	h	h	h	b	a	-	-	h	h	-	b	h	a	h	b	a	h	a	-	h	a	h	h	b	-	h	h	-	-	a	b	b	h	h	a	b	b	b	h	b	-	b	h
lg3	mk1283	77.92	NC_012872.2	52756261	-	h	h	h	a	b	a	-	b	-	h	h	b	h	a	h	-	-	h	a	b	h	-	h	h	-	h	h	h	b	b	-	-	b	h	h	a	b	-	-	h	b	h	b	h
lg3	mk1284	77.92	NC_012872.2	53158495	b	h	-	h	h	-	-	-	-	h	h	h	b	h	a	h	-	-	h	-	b	-	h	h	h	-	h	h	h	-	-	a	b	-	h	h	-	h	-	b	h	b	b	b	h
lg3	mk1285	77.92	NC_012872.2	53026035	b	h	h	h	h	b	h	h	b	h	h	h	-	h	a	h	-	a	h	-	-	b	h	h	h	b	h	h	h	b	b	a	b	b	h	h	a	-	b	b	h	b	b	b	h
lg3	mk1286	77.92	NC_012872.2	53008584	h	h	h	h	h	b	h	h	b	h	h	h	-	h	a	h	b	-	h	-	b	h	h	h	-	b	h	h	h	b	h	-	b	b	h	h	a	b	b	b	h	b	-	-	a
lg3	mk1287	78.6	NC_012872.2	53331875	-	h	-	h	a	-	h	h	a	h	h	h	b	h	b	a	-	h	b	h	h	h	h	h	h	b	h	-	b	h	b	a	b	-	h	-	a	h	-	b	h	h	h	h	-
lg3	mk1288	78.6	NC_012872.2	52914508	b	-	h	h	h	b	h	h	-	h	h	h	b	h	a	h	b	a	h	a	-	-	h	h	h	-	h	h	h	b	b	a	b	b	h	h	a	b	-	-	h	b	b	b	h
lg3	mk1289	78.6	NC_012872.2	52914423	-	h	h	h	h	b	h	h	-	-	h	h	-	h	a	h	-	a	h	a	-	-	h	h	h	b	h	h	h	b	b	a	b	b	h	h	a	-	-	b	h	b	b	b	h
lg3	mk1290	78.6	NC_012872.2	52916495	-	h	h	h	h	b	h	h	b	a	h	-	b	h	-	h	b	a	h	a	-	-	h	h	h	b	a	h	h	-	b	a	-	b	h	h	a	-	-	b	h	-	-	-	h
lg3	mk1291	78.6	NC_012872.2	52917912	b	h	h	-	h	b	h	h	-	h	h	-	b	h	a	h	b	-	h	a	-	-	h	h	h	b	h	h	h	b	-	a	-	b	h	h	a	b	b	-	h	b	-	-	h
lg3	mk1292	78.6	NC_012872.2	52912970	-	h	h	h	h	-	h	h	b	a	h	a	-	h	a	h	-	a	h	a	b	-	h	h	h	-	h	h	h	b	b	a	-	-	h	h	a	b	b	b	h	-	b	b	h
lg3	mk1293	78.6	NC_012872.2	52914390	b	h	h	h	h	b	h	-	-	h	h	h	-	h	a	h	-	a	h	a	-	-	h	h	h	b	h	h	h	b	-	a	b	b	h	h	a	b	b	b	h	b	b	b	-
lg3	mk1294	78.6	NC_012872.2	52917880	-	h	h	h	h	b	h	h	b	h	h	h	-	h	a	-	b	-	h	a	-	-	h	h	h	b	h	-	h	b	-	a	-	b	h	h	a	b	b	-	h	b	-	b	h
lg3	mk1295	78.6	NC_012872.2	52909065	b	h	h	h	h	b	h	h	b	h	h	h	-	h	a	h	b	a	h	a	b	-	h	h	h	-	h	h	h	-	-	a	b	b	h	h	a	b	b	-	h	b	b	b	h
lg3	mk1296	78.6	NC_012872.2	52917909	b	h	h	h	h	b	h	h	b	-	h	h	b	h	a	-	b	-	h	a	-	-	h	h	h	b	h	h	h	b	-	a	-	b	h	h	a	b	b	-	h	b	-	b	h
lg3	mk1297	78.6	NC_012872.2	52892839	b	h	h	h	h	b	-	h	b	-	h	h	-	h	a	h	b	a	h	a	b	-	h	h	h	b	-	h	h	-	-	-	-	b	h	h	-	b	b	-	h	b	b	-	-
lg3	mk1298	78.6	NC_012872.2	52972389	-	h	h	h	h	b	h	h	-	-	h	h	b	h	a	h	b	a	h	a	b	-	h	h	h	b	h	h	-	-	-	a	-	-	h	h	a	b	-	-	h	b	b	-	h
lg3	mk1299	78.6	NC_012872.2	52917950	b	h	h	-	h	b	h	h	b	-	h	h	b	-	a	h	b	a	-	a	-	b	h	h	h	b	h	h	h	-	-	a	b	b	h	h	-	b	b	-	h	b	b	-	h
lg3	mk1300	78.6	NC_012872.2	52891220	b	h	h	b	h	b	h	h	b	h	-	-	b	h	a	h	b	a	h	a	-	b	h	h	h	-	h	h	-	b	b	a	-	b	h	h	a	-	b	-	h	b	-	b	h
lg3	mk1301	78.6	NC_012872.2	52916462	-	h	h	h	h	-	h	h	b	-	h	-	b	h	-	h	b	a	h	a	b	-	h	h	h	b	-	h	h	-	b	a	b	b	h	h	a	-	-	b	h	b	-	b	h
lg3	mk1302	78.6	NC_012872.2	52914616	-	h	h	h	h	b	h	h	-	h	h	h	b	h	a	h	b	a	a	a	-	b	h	-	h	b	h	h	h	b	b	a	b	b	h	h	a	b	b	b	h	b	b	-	h
lg3	mk1303	78.6	NC_012872.2	52916435	-	h	h	h	h	-	h	h	b	-	h	-	b	h	a	h	b	a	h	a	b	-	h	h	h	b	-	h	h	-	b	a	b	b	h	h	a	-	-	b	h	-	-	b	h
lg3	mk1304	78.6	NC_012872.2	52898842	-	h	h	h	h	-	h	h	b	-	h	h	-	h	a	h	-	a	h	-	b	b	h	h	h	b	h	h	h	-	-	a	-	b	h	h	-	b	b	b	h	-	b	b	h
lg3	mk1305	78.6	NC_012872.2	52912701	-	h	h	h	h	-	h	h	-	h	h	h	h	h	a	h	-	a	h	a	-	b	h	h	h	b	-	h	h	b	b	a	b	-	h	h	a	b	-	-	h	b	b	b	h
lg3	mk1306	78.6	NC_012872.2	52894627	-	h	h	h	h	-	h	h	b	a	h	h	-	h	a	h	-	a	h	a	b	b	h	-	h	-	h	h	h	b	b	-	b	-	h	h	a	-	b	b	h	b	-	b	h
lg3	mk1307	78.6	NC_012872.2	52897820	b	h	h	h	h	-	h	h	b	h	h	h	b	h	a	h	b	a	-	a	-	b	h	h	h	-	-	h	h	b	-	a	b	-	h	h	-	-	b	b	h	-	b	-	h
lg3	mk1308	78.6	NC_012872.2	52917942	b	h	h	h	h	b	h	h	b	-	h	h	b	-	a	h	b	a	h	a	-	b	h	h	h	b	h	h	h	-	-	a	b	b	h	h	-	b	b	-	h	b	-	b	h
lg3	mk1309	79.27	NC_012872.2	52889675	b	h	h	h	h	b	h	h	b	-	h	h	b	h	a	h	-	a	h	a	-	b	h	h	h	b	h	h	h	-	-	-	b	-	-	h	a	b	b	b	h	b	-	b	h
lg3	mk1310	80.62	NC_012872.2	52913478	b	h	h	h	h	-	h	h	-	h	h	h	-	h	a	h	b	a	h	a	-	b	h	h	a	b	h	h	h	b	b	a	-	-	h	h	a	b	-	b	h	-	-	b	h
lg3	mk1311	81.97	NC_012872.2	30654604	h	-	h	b	h	b	h	-	h	h	b	b	a	h	a	h	b	a	-	a	-	b	h	-	-	b	b	h	h	b	a	h	b	b	b	h	h	h	b	-	h	h	h	h	h
lg3	mk1312	84.71	NC_012872.2	52620331	b	h	h	a	a	-	h	h	b	-	h	h	b	b	a	-	-	a	h	a	-	h	-	h	-	-	b	h	h	b	b	a	b	-	h	a	a	-	a	-	h	h	h	b	h
lg3	mk1313	84.71	NC_012872.2	52544919	b	h	h	a	a	-	h	-	b	a	h	h	-	-	a	b	b	-	h	a	b	h	-	h	h	b	b	h	h	b	b	-	b	b	h	a	a	b	-	-	h	h	h	b	h
lg3	mk1314	84.71	NC_012872.2	52618599	b	h	h	a	a	-	h	h	b	h	h	-	-	b	a	b	b	a	h	a	b	h	a	-	h	b	-	h	h	-	b	a	b	b	h	a	a	b	-	-	h	h	h	b	h
lg3	mk1315	84.71	NC_012872.2	52604185	-	h	h	a	-	b	h	h	b	-	h	h	b	-	-	b	b	a	h	a	b	h	a	h	h	b	-	h	h	-	-	a	-	b	h	a	a	b	-	-	h	h	h	-	h
lg3	mk1316	84.71	NC_012872.2	52535073	-	h	h	a	a	-	h	h	-	h	h	h	b	b	-	-	b	a	h	a	-	h	-	h	h	b	b	h	h	-	-	a	-	-	h	a	a	b	a	-	h	h	h	-	h
lg3	mk1317	84.71	NC_012872.2	52535069	-	h	h	a	a	-	h	h	-	h	h	h	b	b	-	b	b	a	h	a	-	h	a	h	h	b	b	h	h	-	-	a	b	b	h	a	a	b	a	-	h	h	h	b	h
lg3	mk1318	84.71	NC_012872.2	52521708	-	h	h	a	-	-	h	h	b	-	h	h	-	-	a	b	b	a	h	a	b	h	-	h	h	b	-	h	h	b	b	a	-	b	h	a	a	b	a	b	h	h	h	-	h
lg3	mk1319	84.71	NC_012872.2	52551342	-	h	h	a	-	b	h	h	-	h	h	h	-	b	a	-	b	a	h	a	-	-	-	h	h	b	-	h	h	-	-	-	b	b	-	a	a	b	a	h	-	h	h	b	h
lg3	mk1320	84.71	NC_012872.2	52556607	b	h	h	a	a	-	h	h	-	a	h	h	h	b	a	b	h	-	h	a	-	h	-	h	h	b	-	h	h	b	b	a	b	-	h	a	a	b	a	b	h	h	h	b	h
lg3	mk1321	84.71	NC_012872.2	52546255	b	h	h	a	-	b	h	h	b	h	h	h	-	-	a	b	b	-	h	a	-	h	a	h	h	b	-	h	-	b	b	a	-	b	h	-	a	b	a	-	h	h	h	b	h
lg3	mk1322	84.71	NC_012872.2	52511849	-	h	h	a	a	h	-	h	-	-	h	h	-	-	a	b	b	a	h	a	-	h	-	h	h	h	-	h	h	b	-	a	b	b	h	a	a	-	a	-	h	h	h	b	h
lg3	mk1323	84.71	NC_012872.2	52516652	-	h	h	a	a	b	h	h	b	h	h	h	b	-	a	-	-	-	-	a	-	h	a	h	h	-	b	h	h	-	b	-	-	b	h	-	-	b	-	-	h	h	h	b	h
lg3	mk1324	85.38	NC_012872.2	52547083	b	h	h	a	-	-	h	h	-	h	b	h	b	-	a	b	b	a	h	a	b	h	-	h	h	b	-	h	h	b	-	-	b	b	h	-	a	-	a	b	h	-	h	b	h
lg3	mk1325	86.05	NC_012872.2	52514660	b	-	h	a	h	-	h	h	-	-	-	h	-	b	a	b	b	a	h	-	b	h	a	h	h	-	b	h	h	b	b	a	b	b	-	a	h	-	a	b	h	h	h	b	h
lg3	mk1326	86.72	NC_012872.2	52979559	b	h	h	h	h	b	-	h	b	h	b	h	b	h	a	h	-	-	h	a	b	-	h	h	h	b	h	h	h	b	-	a	b	-	h	-	-	b	b	b	h	b	b	b	h
lg3	mk1327	86.72	NC_012872.2	52587240	b	-	h	a	h	b	h	h	b	h	h	h	b	-	a	-	b	a	h	a	b	h	a	h	-	-	b	h	h	b	-	a	b	b	h	a	h	-	a	b	h	h	h	b	h
lg3	mk1328	86.72	NC_012872.2	52521247	b	b	h	-	h	-	h	h	b	h	b	h	b	b	-	b	b	a	h	a	-	h	-	h	-	b	-	h	h	b	-	a	b	b	h	-	-	b	-	-	h	h	h	-	h
lg3	mk1329	86.72	NC_012872.2	52516679	-	b	h	a	h	b	h	h	b	h	-	h	b	-	a	b	-	-	h	a	-	h	a	h	-	-	b	h	h	-	-	a	-	b	h	-	h	b	a	-	h	h	h	b	h
lg3	mk1330	86.72	NC_012872.2	52493804	b	-	h	-	h	-	h	h	b	h	b	h	b	-	a	b	-	a	h	a	-	h	a	h	b	b	b	h	h	b	-	-	b	b	h	a	h	b	a	b	h	h	h	b	h
lg3	mk1331	86.72	NC_012872.2	52509746	b	b	h	a	h	b	h	h	b	h	b	h	-	b	-	-	-	a	h	a	-	h	a	h	-	b	b	h	-	b	b	a	b	-	h	-	h	b	a	-	h	h	h	b	h
lg3	mk1332	88.07	NC_012872.2	52552574	b	b	h	a	h	b	h	h	b	h	b	h	-	-	a	-	-	a	h	a	-	h	h	h	-	b	b	h	h	b	b	-	-	-	h	a	h	-	a	-	h	-	h	b	h
lg3	mk1333	90.81	NC_012872.2	51827160	a	-	-	h	a	a	h	h	-	h	a	h	-	a	b	a	h	h	h	h	-	h	b	a	h	h	-	h	h	a	-	a	a	a	a	h	a	h	-	b	h	h	-	a	a
lg3	mk1334	93.56	NC_012872.2	51974724	b	h	h	b	h	-	h	h	-	h	h	h	b	-	h	h	-	a	h	-	h	h	-	a	h	h	b	h	h	h	b	h	b	-	h	h	-	-	-	b	h	b	h	a	h
lg3	mk1335	94.23	NC_012872.2	51975862	-	h	h	h	-	-	a	a	h	h	h	h	b	b	a	h	b	-	h	-	h	h	a	a	h	h	b	h	h	h	-	h	-	b	h	h	a	b	b	b	h	-	h	a	h
lg3	mk1336	94.9	NC_012872.2	52081496	-	h	h	a	h	b	a	a	b	h	-	h	b	b	a	-	-	a	h	-	-	h	a	-	-	h	-	h	h	-	b	-	-	h	-	a	h	-	a	b	b	b	h	h	h
lg3	mk1337	94.9	NC_012872.2	52057037	b	h	h	a	a	-	a	-	b	-	b	h	b	-	-	b	b	-	h	-	-	h	a	h	h	h	b	h	h	-	-	b	b	h	-	a	h	b	a	b	b	b	h	h	h
lg3	mk1338	94.9	NC_012872.2	52056852	b	h	h	a	-	b	a	a	-	-	-	h	-	-	a	b	-	-	h	a	-	h	a	h	h	h	b	h	h	b	b	-	b	h	-	a	-	b	a	b	b	b	h	h	h
lg3	mk1339	97.64	NC_012872.2	52182585	b	-	h	-	a	b	a	a	b	a	b	h	b	-	a	b	b	-	h	a	b	h	a	h	h	h	b	h	h	-	b	b	b	h	-	a	h	b	-	b	b	b	h	h	b
lg3	mk1340	97.64	NC_012872.2	52182479	b	h	h	-	a	b	a	a	-	h	b	h	b	-	a	-	b	-	h	a	b	h	a	h	h	h	b	h	h	-	b	b	b	h	-	a	h	b	-	b	b	b	h	h	b
lg3	mk1341	97.64	NC_012872.2	52182411	b	h	h	a	a	b	a	-	-	h	b	h	-	b	a	-	b	a	h	a	b	h	a	h	h	h	b	h	h	-	b	b	b	h	-	a	h	b	-	-	b	b	h	h	-
lg3	mk1342	97.64	NC_012872.2	52206031	b	h	h	a	a	b	a	-	-	h	b	h	-	-	a	b	b	a	h	-	-	h	a	h	h	h	b	h	h	-	-	b	b	h	b	a	h	b	a	b	-	-	h	-	b
lg3	mk1343	97.64	NC_012872.2	52181806	-	h	h	a	-	b	a	-	b	-	b	-	b	-	a	b	-	a	h	a	b	h	a	h	h	h	-	a	h	-	b	b	b	h	b	a	h	b	a	-	-	b	h	h	b
lg3	mk1344	97.64	NC_012872.2	52205774	b	h	h	-	a	-	a	a	-	h	b	h	b	b	a	b	b	a	h	a	b	-	-	h	h	h	b	h	h	b	-	b	b	h	b	a	h	b	a	b	b	-	h	h	-
lg3	mk1345	97.64	NC_012872.2	52181754	b	h	h	a	a	b	-	a	b	-	-	h	b	-	a	b	-	a	h	a	b	h	-	h	h	h	-	-	h	-	-	b	-	h	b	a	h	-	a	-	b	b	h	h	-
lg3	mk1346	97.64	NC_012872.2	52182575	b	-	h	-	a	b	a	a	b	a	b	h	b	-	a	-	b	-	h	a	b	h	a	h	-	h	b	h	h	-	b	b	b	h	-	a	h	b	-	b	b	b	h	h	b
lg3	mk1347	97.64	NC_012872.2	52238459	b	h	h	-	a	b	a	a	b	a	b	h	-	-	a	-	b	-	h	a	b	h	-	h	h	h	-	h	h	b	b	b	b	h	b	-	h	b	a	b	b	-	h	h	-
lg3	mk1348	97.64	NC_012872.2	52205894	b	h	h	-	a	b	a	a	-	-	-	h	b	b	a	b	b	-	h	a	b	h	-	h	h	h	b	h	h	b	-	b	-	h	b	a	h	b	a	b	b	b	h	h	b
lg3	mk1349	97.64	NC_012872.2	52180272	-	h	-	a	a	-	a	a	-	-	-	h	b	b	a	b	-	a	h	a	b	h	a	h	h	h	b	h	h	b	b	-	b	h	-	a	h	b	a	-	b	b	h	h	b
lg3	mk1350	97.64	NC_012872.2	52182440	-	h	h	-	a	b	a	a	-	h	b	h	-	-	a	-	b	a	h	a	b	h	a	h	h	h	-	h	h	-	b	b	b	h	-	a	h	b	-	b	b	b	h	h	-
lg3	mk1351	97.64	NC_012872.2	52182580	b	-	h	-	a	b	a	a	b	a	b	h	b	-	a	b	b	-	h	a	b	h	a	h	-	h	b	h	h	-	b	b	b	h	-	a	h	b	-	b	b	b	h	h	b
lg3	mk1352	97.64	NC_012872.2	52182451	b	h	h	-	a	b	a	a	-	h	b	h	-	-	a	-	b	a	h	a	b	h	a	h	h	h	b	h	h	-	-	b	b	h	-	a	h	b	-	-	b	b	h	h	-
lg3	mk1353	97.64	NC_012872.2	52226001	b	h	h	a	-	-	a	a	-	a	b	h	-	-	a	b	b	-	h	a	b	h	a	h	h	h	b	h	h	-	b	b	b	h	b	a	h	b	a	b	-	b	h	h	b
lg3	mk1354	97.64	NC_012872.2	52181486	-	h	h	a	-	b	a	a	b	-	-	h	b	-	a	b	-	a	-	a	b	h	a	h	h	h	b	-	h	b	b	-	-	-	-	a	h	b	a	b	b	b	h	h	-
lg3	mk1355	97.64	NC_012872.2	52182545	b	-	h	-	a	b	a	a	b	a	b	h	-	-	a	-	b	-	h	a	b	h	a	h	h	h	-	h	h	-	b	b	b	h	-	a	h	b	-	-	b	b	h	h	b
lg3	mk1356	97.64	NC_012872.2	52182426	b	h	h	-	a	b	a	a	-	h	b	h	-	b	a	-	b	a	h	a	b	h	a	h	h	h	b	h	h	-	b	b	b	h	-	a	h	b	-	b	b	b	h	h	-
lg3	mk1357	97.64	NC_012872.2	52205760	b	h	h	-	a	-	a	a	-	h	b	h	-	b	a	b	b	a	h	a	-	-	-	h	h	h	b	h	h	b	b	b	b	h	b	a	h	b	a	-	-	-	h	h	-
lg3	mk1358	97.64	NC_012872.2	52232889	b	h	h	a	-	-	h	h	-	a	-	h	-	b	a	b	-	-	-	a	-	h	-	h	h	h	b	h	h	-	b	b	-	h	b	a	h	b	a	-	b	b	h	h	b
lg3	mk1359	97.64	NC_012872.2	52225744	b	h	-	a	-	-	a	-	b	-	-	h	b	-	-	b	b	a	h	a	b	h	a	h	h	h	b	h	h	b	b	b	b	h	b	a	h	b	a	-	b	b	h	h	b
lg3	mk1360	97.64	NC_012872.2	52182493	b	h	h	-	a	b	a	a	-	-	b	h	b	-	a	-	b	-	h	a	b	h	a	h	h	h	b	h	h	-	-	b	b	h	-	a	h	b	-	-	b	b	h	h	b
lg3	mk1361	97.64	NC_012872.2	52180634	-	h	h	-	a	-	a	a	-	h	-	h	b	-	a	b	-	a	h	a	-	h	a	h	-	h	-	h	h	-	-	-	-	h	-	a	h	-	a	b	b	b	h	h	b
lg3	mk1362	97.64	NC_012872.2	52181257	-	h	h	a	a	-	a	a	-	h	b	h	b	-	a	b	-	-	-	a	-	h	a	h	h	h	b	h	-	b	-	b	b	h	-	a	h	b	a	b	b	b	-	h	b
lg3	mk1363	97.64	NC_012872.2	52133630	b	h	h	a	a	-	a	-	-	h	-	h	b	b	a	b	-	h	h	a	-	h	a	h	h	h	b	h	h	b	-	-	b	h	-	a	h	b	-	-	-	-	h	h	b
lg3	mk1364	97.64	NC_012872.2	52133606	b	h	h	a	a	-	a	-	-	a	-	h	b	b	a	b	b	a	-	a	-	h	a	h	h	h	b	h	h	b	b	-	b	h	-	a	h	-	-	b	b	-	h	h	b
lg3	mk1365	98.31	NC_012872.2	52056750	b	h	h	a	a	-	a	a	b	h	b	h	b	-	a	b	-	a	h	-	b	h	a	h	b	h	b	h	h	b	b	-	b	h	-	a	h	b	a	b	b	b	h	h	h
lg3	mk1366	98.31	NC_012872.2	52066409	b	h	h	a	a	b	a	a	-	-	-	h	-	b	a	b	-	-	h	a	b	-	a	h	b	h	b	h	h	b	-	b	-	h	b	a	h	b	a	b	b	b	h	h	h
lg3	mk1367	98.31	NC_012872.2	52258453	b	h	h	h	a	b	a	a	h	h	b	h	-	b	a	-	b	a	h	a	-	h	a	h	b	h	-	h	h	b	b	-	-	h	b	h	-	b	-	-	b	b	h	h	-
lg3	mk1368	98.98	NC_012872.2	52091275	-	h	h	h	-	-	a	a	b	h	-	-	b	-	a	b	b	a	h	a	-	h	a	h	b	h	-	h	h	-	b	-	-	h	b	h	h	b	-	-	b	b	h	h	h
lg3	mk1369	101.72	NC_012872.2	53393101	-	b	h	h	-	-	h	h	h	b	a	h	b	a	h	h	h	b	h	h	h	a	-	a	b	h	a	h	a	h	h	a	-	h	a	h	h	h	-	h	h	h	-	h	h
lg3	mk1370	103.76	NC_012872.2	53464882	a	b	b	h	b	-	h	h	h	-	h	h	b	a	b	-	h	h	h	b	a	b	b	a	-	h	a	h	a	h	b	-	b	h	a	h	h	h	b	h	h	b	b	-	h
lg3	mk1371	103.76	NC_012872.2	53464946	a	b	b	h	b	-	h	h	h	h	h	h	b	-	b	a	h	h	h	-	a	b	b	-	-	h	a	h	a	h	b	-	b	h	a	h	h	h	b	h	h	-	b	-	h
lg3	mk1372	109.4	NC_012872.2	73087241	h	a	a	h	-	h	h	h	b	h	-	a	-	a	h	b	-	h	-	b	-	h	b	h	b	-	b	h	a	h	h	h	a	a	b	a	h	h	h	a	-	-	-	a	-
lg3	mk1373	109.4	NC_012872.2	73087229	h	a	a	h	-	h	h	h	b	h	-	a	-	a	h	b	-	h	-	-	-	h	b	h	-	-	-	h	a	h	h	h	a	a	-	-	h	h	h	a	-	-	-	a	-
lg3	mk1374	109.4	NC_012872.2	73087292	h	a	a	h	-	h	h	h	b	h	-	a	h	a	h	b	-	h	-	b	-	h	b	h	-	-	b	h	a	h	h	h	a	a	b	a	h	h	h	-	-	-	-	-	b
lg3	mk1375	109.4	NC_012872.2	73087358	h	-	a	h	b	h	h	h	b	h	-	a	h	a	h	b	-	h	-	b	b	h	b	h	-	h	b	h	a	h	h	h	a	a	b	a	h	h	h	-	-	b	b	a	-
lg3	mk1376	110.07	NC_012872.2	73086858	h	a	a	h	b	h	h	h	b	h	h	-	-	-	h	b	a	h	a	-	h	h	b	h	b	h	b	h	a	h	-	a	a	-	b	a	h	-	-	-	h	-	b	a	b
lg3	mk1377	110.07	NC_012872.2	73084062	h	a	-	h	b	h	h	h	-	h	h	a	h	a	h	-	a	h	a	b	h	h	b	h	b	h	-	a	a	-	-	a	-	-	b	-	-	h	-	-	-	-	-	-	-
lg3	mk1378	110.74	NC_012872.2	73277937	-	-	h	h	b	h	h	h	b	b	-	h	b	a	b	b	h	h	-	b	h	h	b	-	b	h	b	b	a	-	-	-	h	a	-	a	h	h	a	a	h	b	b	a	b
lg3	mk1379	110.74	NC_012872.2	73277910	-	-	h	h	b	h	h	h	b	b	b	h	b	-	b	-	h	h	-	b	h	h	-	-	b	h	b	b	a	h	b	a	h	-	b	a	h	h	a	a	h	b	b	-	b
lg3	mk1380	110.74	NC_012872.2	73277843	-	-	h	h	b	h	h	h	b	b	b	h	b	-	-	b	-	h	-	b	h	h	-	-	b	h	b	b	-	h	b	a	h	-	-	a	h	h	a	a	h	b	b	a	b
lg3	mk1381	113.48	NC_012872.2	53431257	-	-	b	h	b	a	a	-	h	h	h	h	b	-	-	a	h	h	-	b	a	-	-	-	-	h	a	h	a	h	h	a	b	h	a	h	a	a	-	h	h	b	-	a	h
lg3	mk1382	114.16	NC_012872.2	53429134	a	b	-	h	-	a	a	-	h	-	h	h	b	a	-	a	h	h	h	-	a	b	b	-	-	h	-	h	-	h	h	a	b	h	-	h	-	a	b	h	h	b	b	a	h
lg3	mk1383	116.2	NC_012872.2	73707421	h	-	h	b	-	h	h	h	a	a	h	h	h	b	a	b	h	b	-	a	h	h	a	a	h	h	a	a	b	b	-	-	b	-	a	-	b	-	b	b	h	-	a	h	a
lg3	mk1384	116.87	NC_012872.2	73705086	h	b	h	b	a	h	h	h	a	a	h	h	h	b	-	b	h	-	-	a	h	h	-	a	-	h	-	a	b	-	a	-	h	b	a	b	b	h	-	b	h	-	a	h	a
lg3	mk1385	116.87	NC_012872.2	73705511	h	-	h	-	a	h	h	h	a	a	h	h	h	-	a	b	h	-	-	-	h	h	a	a	h	h	-	a	-	b	-	b	h	-	a	b	-	h	b	b	h	a	a	h	-
lg3	mk1386	120.32	NC_012872.2	73700258	-	a	h	b	a	-	h	h	-	a	h	h	h	b	-	b	-	b	a	a	h	h	-	-	h	a	a	h	-	b	-	-	-	-	a	b	h	a	b	-	h	a	a	h	a
lg3	mk1387	120.32	NC_012872.2	73704738	h	-	h	b	a	-	h	h	-	-	h	h	h	b	-	b	a	b	a	-	h	h	-	-	h	a	a	a	-	b	a	b	h	-	a	-	h	a	b	a	h	a	a	h	a
lg3	mk1388	120.32	NC_012872.2	73704735	h	-	h	b	a	-	h	h	-	-	h	h	h	b	-	b	a	b	-	-	h	h	-	-	h	a	a	a	-	b	a	b	h	-	a	-	h	a	b	a	h	a	a	h	a
lg3	mk1389	120.99	NC_012872.2	73650629	h	a	h	b	a	-	h	h	-	-	b	h	h	b	a	-	a	b	a	a	h	h	a	a	h	a	-	h	-	-	-	b	h	b	a	b	h	a	b	h	h	a	a	h	a
lg3	mk1390	121.66	NC_012872.2	72686464	h	-	h	a	b	h	h	h	h	b	h	h	h	h	h	h	b	h	-	h	h	h	-	b	h	-	b	b	b	-	b	a	h	a	b	a	h	b	a	b	h	b	h	h	b
lg3	mk1391	121.66	NC_012872.2	72673781	h	-	-	a	b	h	-	-	h	-	h	h	h	h	h	h	b	h	b	h	-	h	-	b	h	-	-	b	-	-	b	a	h	a	b	a	h	b	-	-	-	b	h	h	-
lg3	mk1392	121.66	NC_012872.2	72694347	h	b	h	a	-	h	a	h	h	b	h	h	h	h	h	h	b	-	b	h	h	h	-	b	h	b	-	b	b	a	b	a	h	a	b	a	h	b	-	-	h	b	h	h	b
lg3	mk1393	121.66	NC_012872.2	73685114	h	a	h	-	-	a	h	h	-	a	h	h	h	b	-	b	a	b	-	a	h	h	a	a	h	-	a	h	a	-	a	b	h	b	a	-	h	a	b	h	h	a	a	h	a
lg3	mk1394	121.66	NC_012872.2	72686518	h	b	h	a	b	h	h	h	h	-	h	h	h	h	h	h	b	h	-	h	h	h	-	-	h	-	b	b	b	-	-	a	h	a	b	a	h	b	a	b	h	b	h	h	b
lg3	mk1395	121.66	NC_012872.2	72686769	h	b	h	-	-	h	h	h	h	b	h	h	h	h	-	h	b	-	b	h	h	h	b	b	h	b	b	b	-	-	-	a	h	a	b	a	h	b	a	b	h	b	h	h	b
lg3	mk1396	121.66	NC_012872.2	72686749	h	b	h	a	-	h	h	h	-	b	h	h	h	h	-	h	b	-	b	h	h	h	b	b	h	b	b	b	b	a	-	a	h	a	b	a	h	b	a	b	h	-	h	h	b
lg3	mk1397	121.66	NC_012872.2	72676154	h	b	h	a	b	h	h	h	h	b	h	h	h	h	-	h	b	-	b	h	h	h	b	b	-	b	b	-	b	a	b	-	h	a	b	a	h	-	-	-	-	b	h	h	b
lg3	mk1398	121.66	NC_012872.2	72686528	h	b	h	a	b	h	h	h	h	-	h	h	h	h	h	h	b	h	-	h	h	h	b	-	h	-	b	-	b	-	-	a	h	a	b	a	h	b	a	b	h	b	h	h	b
lg3	mk1399	122.33	NC_012872.2	72686732	h	b	h	a	-	h	h	h	h	b	h	h	h	h	h	h	b	-	b	h	h	h	b	b	h	b	b	b	b	a	-	a	h	a	b	a	h	b	a	-	h	-	h	h	b
lg3	mk1400	122.33	NC_012872.2	72686699	h	b	h	-	-	h	h	h	h	-	h	h	h	h	h	-	b	h	b	h	h	h	b	-	h	b	b	b	b	a	-	a	h	a	-	a	h	b	a	b	h	-	h	h	b
lg3	mk1401	123	NC_012872.2	72744492	h	b	h	a	-	h	h	h	h	b	-	h	h	h	h	h	-	h	b	h	-	h	b	b	h	b	-	-	-	a	-	a	h	a	b	-	h	b	a	b	h	b	h	-	b
lg3	mk1402	123	NC_012872.2	72676599	h	-	h	a	h	h	h	h	h	b	h	h	h	h	h	h	b	-	b	h	h	h	b	b	h	b	-	h	-	a	h	a	h	a	-	-	h	b	-	b	h	-	h	h	b
lg3	mk1403	123	NC_012872.2	72676541	h	-	h	a	h	h	-	h	h	-	h	h	h	-	h	h	b	h	b	h	h	h	b	b	h	-	-	h	b	a	h	a	h	a	b	a	h	b	-	b	h	b	h	h	b
lg3	mk1404	123	NC_012872.2	72676791	h	b	a	a	h	h	h	h	h	b	h	h	h	h	h	h	b	h	b	h	-	h	-	b	h	b	-	h	b	a	h	a	h	a	b	-	h	b	-	b	h	b	h	h	-
lg3	mk1405	123	NC_012872.2	72676793	h	b	a	a	h	h	h	h	h	b	h	h	h	h	h	h	b	h	b	h	-	h	-	b	h	b	-	h	b	a	h	a	h	a	b	-	h	b	-	b	h	b	h	h	-
lg3	mk1406	123	NC_012872.2	72908781	a	b	a	a	h	b	h	h	-	h	h	h	a	h	h	-	b	a	b	b	h	h	b	h	h	b	b	h	-	a	h	h	h	-	b	a	h	-	h	-	-	-	h	h	b
lg3	mk1407	124.35	NC_012872.2	2602984	a	b	-	a	h	h	a	a	h	b	b	h	b	-	-	h	h	a	h	h	b	h	a	h	a	h	-	a	h	h	-	h	-	b	h	b	b	h	h	a	b	h	h	h	h
lg3	mk1408	126.39	NC_012872.2	71369461	-	-	h	h	h	h	h	h	h	-	h	a	b	h	h	h	b	-	h	h	h	-	-	b	b	b	-	h	-	h	-	-	-	-	b	h	b	h	-	h	h	h	a	h	b
lg3	mk1409	129.13	NC_012872.2	72783874	h	b	a	-	h	h	h	h	h	b	h	h	h	h	a	h	b	h	-	h	a	h	h	b	h	h	b	h	b	-	h	h	-	a	h	a	h	b	h	b	-	h	a	h	h
lg3	mk1410	129.13	NC_012872.2	72789927	h	b	-	-	-	h	h	h	h	b	h	h	h	h	a	h	-	h	b	h	-	h	h	b	h	h	b	h	-	-	-	h	a	-	h	a	h	b	h	b	b	h	-	h	h
lg3	mk1411	129.13	NC_012872.2	72790078	h	b	a	-	h	h	h	h	h	b	h	h	h	h	a	h	-	h	-	h	-	h	h	b	h	h	-	h	-	-	-	h	-	a	h	a	-	-	h	-	-	h	-	h	h
lg3	mk1412	129.81	NC_012872.2	72789935	h	b	-	-	-	h	h	h	h	b	h	h	h	h	a	h	-	h	b	h	-	h	h	b	h	h	b	h	-	a	-	h	-	-	h	-	h	b	h	b	b	h	-	h	h
lg3	mk1413	130.48	NC_012872.2	72796201	h	-	-	a	-	h	h	h	h	b	h	h	-	h	a	h	b	h	b	h	h	h	h	b	h	h	b	-	b	-	-	-	a	a	h	a	h	b	h	b	b	h	a	h	h
lg3	mk1414	133.22	NC_012872.2	73614693	h	a	-	b	h	a	h	h	-	a	-	h	h	-	h	-	-	b	a	-	b	h	-	h	h	a	h	a	a	-	h	b	h	-	h	b	h	-	b	h	h	h	-	h	a
lg3	mk1415	134.57	NC_012872.2	74319900	h	a	b	h	-	h	h	h	h	a	h	-	h	b	h	h	a	b	-	a	-	h	a	-	h	h	h	h	-	b	h	-	h	b	h	b	h	h	b	h	h	h	h	b	-
lg3	mk1416	140.21	NC_012872.2	71388496	a	h	a	-	h	b	h	h	h	-	h	h	-	h	a	a	b	h	h	b	h	-	b	-	h	h	-	a	h	a	h	-	h	a	h	b	h	h	-	-	b	h	h	h	b
lg3	mk1417	140.88	NC_012872.2	71388684	a	h	a	a	h	b	h	h	h	-	a	h	-	h	a	a	b	h	h	b	h	-	h	-	h	h	-	a	h	a	h	a	h	-	h	b	h	h	a	-	h	h	h	h	b
lg3	mk1418	141.55	NC_012872.2	71388818	a	h	a	a	h	b	h	h	h	-	h	h	b	h	-	a	b	h	h	-	h	-	-	h	-	h	-	a	h	a	h	h	h	a	h	b	h	h	a	-	b	h	h	h	b
lg3	mk1419	141.55	NC_012872.2	71388647	a	h	a	a	h	-	h	h	h	b	-	h	-	h	-	a	b	h	h	b	h	-	b	h	h	h	-	-	h	a	h	h	h	-	h	b	h	-	a	-	-	h	h	-	b
lg3	mk1420	141.55	NC_012872.2	71385073	-	h	-	-	h	b	h	h	h	h	h	h	b	h	-	a	b	h	h	b	h	-	b	h	h	h	-	-	h	-	h	h	h	a	h	b	h	h	a	b	b	h	h	h	b
lg3	mk1421	141.55	NC_012872.2	71376298	-	h	-	a	h	b	h	h	h	h	h	h	-	h	a	-	b	h	h	b	h	-	-	h	h	h	b	a	h	-	h	h	h	a	h	b	h	h	a	b	-	h	h	h	b
lg3	mk1422	142.22	NC_012872.2	71389618	a	h	a	a	h	-	h	h	h	h	-	-	-	h	-	a	b	h	h	b	h	b	b	h	h	-	-	a	h	a	h	h	h	a	h	b	h	h	-	b	b	h	h	h	b
lg3	mk1423	142.89	NC_012872.2	71382100	h	h	a	-	h	-	h	h	h	-	h	h	b	h	a	a	b	h	h	b	h	b	b	-	h	-	b	a	h	-	h	h	h	a	h	b	h	h	h	b	b	h	h	h	b
lg3	mk1424	142.89	NC_012872.2	71372203	h	h	a	a	b	b	h	h	h	h	h	h	b	h	a	a	-	-	h	b	h	-	-	h	-	h	-	h	h	-	h	h	h	-	h	b	h	h	-	-	b	h	h	h	b
lg3	mk1425	142.89	NC_012872.2	71372057	h	h	a	a	b	b	h	-	h	h	h	h	b	h	a	a	-	b	h	-	h	-	-	h	-	h	-	h	h	-	h	h	h	a	h	-	h	h	-	-	-	h	h	h	b
lg3	mk1426	144.24	NC_012872.2	71296698	h	a	a	-	b	-	h	h	b	h	b	h	-	h	-	a	b	b	h	b	-	b	h	h	b	h	b	a	h	a	h	h	h	-	h	-	-	-	a	-	b	a	-	h	-
lg3	mk1427	144.24	NC_012872.2	71297993	h	a	a	-	b	b	h	h	b	h	-	h	b	h	-	a	b	-	b	b	a	-	h	h	b	h	-	a	b	a	h	h	h	a	h	b	h	-	a	b	b	-	a	h	b
lg3	mk1428	144.24	NC_012872.2	71298005	h	a	a	-	b	b	h	h	b	h	-	h	b	h	-	a	b	-	b	b	-	-	h	h	b	h	-	a	b	a	h	h	h	a	h	b	h	-	a	b	b	a	a	h	-
lg3	mk1429	144.24	NC_012872.2	71298311	h	a	a	a	b	-	h	h	b	h	-	h	b	h	a	a	-	-	-	b	a	-	h	h	b	h	b	a	b	a	h	h	h	-	h	-	h	a	a	b	-	a	a	h	b
lg3	mk1430	144.24	NC_012872.2	71298190	h	a	a	-	b	b	h	h	b	h	b	h	b	h	-	a	b	-	-	b	a	-	h	h	-	h	b	a	b	-	-	h	h	-	h	-	h	a	a	b	-	-	a	h	b
lg3	mk1431	144.24	NC_012872.2	71286043	h	-	-	-	b	-	h	h	-	h	b	h	-	h	-	-	b	-	b	b	a	b	h	h	b	h	b	h	b	-	h	h	h	-	h	-	h	a	a	-	b	-	a	h	-
lg3	mk1432	144.24	NC_012872.2	71289401	h	a	a	a	b	-	h	h	b	h	b	h	-	h	a	-	b	b	-	-	a	-	h	h	-	h	b	h	b	-	h	h	-	-	h	b	h	a	-	-	-	a	a	h	b
lg3	mk1433	144.24	NC_012872.2	71298273	h	a	a	-	b	-	h	h	b	h	-	h	b	-	a	-	b	-	-	b	a	-	h	h	-	h	b	a	b	a	h	h	h	-	h	b	h	a	a	b	b	a	a	h	b
lg3	mk1434	144.24	NC_012872.2	71297804	h	a	a	-	b	-	h	h	b	-	b	h	-	h	a	-	-	b	-	b	a	-	h	-	-	h	-	a	-	a	h	h	h	-	h	b	h	-	a	b	b	a	-	h	b
lg3	mk1435	144.24	NC_012872.2	71285995	h	a	a	-	b	-	h	h	b	-	b	-	b	h	-	a	b	-	b	b	a	-	-	h	-	h	b	h	b	-	h	h	h	-	h	-	h	a	a	b	b	a	a	h	b
lg3	mk1436	146.29	NC_012872.2	71299394	h	a	a	a	-	b	h	h	-	h	b	h	-	h	a	a	b	-	b	-	a	b	h	h	b	h	b	-	-	a	-	h	a	a	h	h	h	a	a	b	b	a	-	h	b
lg3	mk1437	149.03	NC_012872.2	71300563	h	-	a	-	-	b	h	h	b	-	-	h	-	h	a	a	b	b	b	b	-	b	a	h	-	h	b	a	b	a	h	-	a	a	h	h	h	-	a	-	h	a	a	h	b
lg3	mk1438	152.48	NC_012872.2	71803951	h	h	h	a	h	b	h	h	b	-	-	h	b	-	h	h	h	h	-	b	h	b	a	-	-	b	-	h	b	h	h	-	h	-	-	a	h	h	h	b	h	h	a	h	-
lg3	mk1439	156.64	NC_012872.2	60791539	b	h	h	b	-	h	-	-	-	h	h	-	a	b	h	-	a	h	h	h	b	a	-	b	h	h	b	h	h	-	-	-	b	b	a	b	h	a	h	-	-	-	h	-	h
lg3	mk1440	156.64	NC_012872.2	60788563	b	h	-	b	b	h	-	b	-	h	h	-	a	b	h	b	-	-	h	h	h	a	b	b	h	h	-	h	h	b	-	-	b	-	a	-	h	-	h	h	-	b	h	h	h
lg3	mk1441	156.64	NC_012872.2	60791467	-	h	h	b	-	h	b	-	b	h	h	a	a	b	h	-	a	h	h	h	-	a	b	b	h	h	-	h	h	b	b	-	-	b	a	h	h	a	h	h	-	b	h	h	h
lg3	mk1442	156.64	NC_012872.2	60788635	b	h	-	-	-	-	b	b	b	h	h	-	a	b	h	b	-	h	h	h	h	-	b	b	h	h	-	-	h	b	-	a	b	b	a	b	h	-	h	h	-	-	h	h	h
lg3	mk1443	156.64	NC_012872.2	60790378	-	h	h	-	b	h	b	b	b	h	h	a	a	-	h	b	a	-	-	-	-	a	b	-	h	h	-	h	h	-	b	-	b	b	a	b	h	a	h	h	-	b	h	h	h
lg3	mk1444	156.64	NC_012872.2	60790430	-	h	h	b	-	h	b	b	b	h	h	a	a	-	-	b	a	-	-	-	h	a	-	-	h	h	b	h	h	-	h	-	b	-	a	h	a	a	h	h	-	-	h	h	h
lg3	mk1445	156.64	NC_012872.2	60791478	-	h	h	b	b	h	b	-	b	h	h	a	a	b	h	-	a	h	h	h	-	a	b	b	h	h	-	h	h	b	-	-	-	b	a	-	h	-	h	h	-	-	h	h	h
lg3	mk1446	157.32	NC_012872.2	60791566	b	h	h	b	b	h	-	-	-	h	h	-	-	b	h	-	a	h	h	h	b	a	b	b	h	-	b	h	h	-	-	-	-	-	a	b	h	a	h	-	-	-	h	h	h
lg3	mk1447	158.67	NC_012872.2	69713470	-	-	h	h	b	a	h	h	a	h	-	a	a	a	h	h	a	h	a	h	h	-	h	b	b	h	-	b	a	-	h	b	-	-	h	-	h	h	-	a	h	h	h	-	h
lg3	mk1448	159.34	NC_012872.2	60118653	h	h	b	h	-	h	h	h	-	h	-	h	b	a	h	b	h	h	-	h	-	h	a	h	a	a	-	a	h	h	h	h	h	a	a	h	h	-	a	h	b	h	h	h	-
lg3	mk1449	160.01	NC_012872.2	60682929	-	h	h	-	b	h	b	b	h	h	h	a	a	h	a	b	-	a	h	a	h	-	a	b	h	h	-	-	h	b	h	a	-	b	a	h	-	a	-	h	b	-	-	h	h
lg3	mk1450	163.46	NC_012872.2	70172560	-	b	h	h	a	-	h	h	b	h	b	h	b	-	-	h	h	b	-	h	h	h	h	h	h	b	h	h	h	h	h	b	-	-	b	a	-	h	a	h	b	-	h	h	h
lg3	mk1451	164.13	NC_012872.2	70253188	-	-	h	h	h	-	h	h	b	h	h	-	b	h	h	h	h	h	b	h	a	h	h	b	h	h	-	b	b	h	b	h	a	-	h	h	h	h	-	b	-	h	h	-	h
lg3	mk1452	164.13	NC_012872.2	70253550	a	-	h	h	a	a	h	-	b	h	h	b	b	h	h	h	h	h	-	h	a	h	h	b	h	h	-	-	-	h	-	h	a	a	-	h	h	h	a	b	-	h	h	h	h
lg3	mk1453	164.13	NC_012872.2	70490229	-	b	h	-	h	-	h	h	b	-	h	h	-	h	b	a	h	h	h	h	-	h	h	h	b	h	-	h	-	a	a	h	-	a	h	a	h	h	a	-	b	-	h	h	h
lg3	mk1454	164.8	NC_012872.2	70494057	-	-	h	a	h	-	h	h	b	b	h	h	b	h	-	a	h	h	-	h	a	-	h	-	-	h	-	-	h	a	h	h	a	a	h	-	h	h	-	-	-	h	h	-	h
lg3	mk1455	165.47	NC_012872.2	69764576	b	h	-	b	-	h	-	a	a	-	b	-	a	-	a	b	h	h	b	a	-	h	a	b	-	h	h	-	h	b	h	b	b	-	h	a	h	h	a	h	h	h	a	h	-
lg3	mk1456	167.51	NC_012872.2	68861323	a	a	h	h	h	-	h	h	a	a	h	a	a	h	b	h	h	b	h	h	h	-	-	b	h	h	b	h	h	h	h	b	h	b	h	b	h	-	b	-	h	h	-	-	h
lg3	mk1457	167.51	NC_012872.2	68861319	a	a	h	h	h	a	h	h	a	a	h	a	a	-	b	h	h	-	h	h	h	-	-	b	h	h	b	h	h	h	h	b	h	b	h	b	h	-	b	-	h	h	-	-	h
lg3	mk1458	167.51	NC_012872.2	68861325	a	a	h	h	h	-	h	h	a	a	h	a	a	h	b	h	h	b	h	h	h	-	-	b	h	h	b	h	h	h	h	b	h	b	h	b	h	-	b	-	h	h	-	-	h
lg3	mk1459	168.87	NC_012872.2	68381652	h	-	h	h	h	h	h	h	h	-	-	a	a	-	-	b	h	b	h	h	b	b	h	h	h	h	-	h	h	b	-	b	h	b	-	b	h	-	-	h	h	-	h	-	h
lg3	mk1460	168.87	NC_012872.2	68381484	h	-	h	h	h	h	h	h	h	a	-	a	a	b	b	b	h	b	h	h	b	-	h	h	-	h	-	h	h	b	-	-	h	-	h	b	h	b	b	h	h	h	h	b	h
lg3	mk1461	168.87	NC_012872.2	68381569	h	b	h	h	h	-	h	h	h	-	-	-	-	-	b	-	h	b	h	h	-	b	h	h	h	-	-	h	-	b	a	b	h	b	h	-	h	b	b	h	h	h	h	-	h
lg3	mk1462	168.87	NC_012872.2	68381544	h	-	h	h	h	h	h	h	h	a	b	-	a	b	b	b	h	b	h	h	b	-	h	h	h	-	-	h	h	b	a	-	h	b	h	-	h	b	b	h	h	h	h	-	h
lg3	mk1463	168.87	NC_012872.2	68381567	h	b	h	h	h	-	h	h	h	-	-	-	-	-	b	-	h	b	h	h	-	b	h	h	h	-	-	h	-	b	-	b	h	b	h	-	h	b	b	-	h	h	h	-	h
lg3	mk1464	168.87	NC_012872.2	68164216	h	a	h	b	h	-	h	h	h	-	h	h	a	h	-	h	h	b	a	h	h	-	h	-	h	h	h	h	a	h	h	-	h	-	h	h	h	-	b	-	h	h	h	b	h
lg3	mk1465	168.87	NC_012872.2	68167191	h	a	h	-	-	h	h	h	h	a	h	h	a	-	a	h	h	b	a	h	h	-	h	h	h	h	h	h	a	h	h	-	h	-	h	h	h	-	-	-	h	h	h	b	h
lg3	mk1466	168.87	NC_012872.2	68164202	h	-	h	b	h	-	h	h	h	-	h	h	a	h	-	h	h	b	-	h	h	-	h	-	h	h	h	h	-	-	h	-	h	-	h	h	h	-	b	-	h	h	h	b	h
lg3	mk1467	168.87	NC_012872.2	68164204	h	-	h	b	h	-	h	h	h	-	h	h	a	h	-	h	h	b	-	h	h	-	h	-	h	h	h	h	-	-	h	-	h	-	h	h	h	-	b	-	h	h	h	b	h
lg3	mk1468	170.22	NC_012872.2	68239990	h	b	a	h	h	a	a	a	h	a	b	h	a	-	h	-	h	b	a	-	h	b	h	h	h	h	-	h	a	h	h	b	h	b	h	-	h	h	a	a	h	b	-	h	h
lg3	mk1469	170.22	NC_012872.2	68239886	h	-	-	h	h	-	a	a	h	a	b	-	a	b	h	b	h	b	-	-	h	b	h	h	h	h	-	h	a	h	h	-	h	-	h	a	h	h	a	-	h	b	h	h	h
lg3	mk1470	170.22	NC_012872.2	68243732	-	b	a	h	b	a	a	a	h	a	h	h	a	b	h	b	h	b	-	a	h	b	h	h	h	h	a	h	-	h	h	-	h	-	h	a	h	h	a	a	h	-	h	h	h
lg3	mk1471	170.22	NC_012872.2	68241286	h	-	a	h	-	-	-	a	h	a	h	h	-	b	h	b	-	-	-	-	h	b	h	h	h	h	a	h	-	h	h	-	h	b	h	a	h	h	a	-	h	-	h	h	h
lg3	mk1472	171.57	NC_012872.2	68235538	h	b	-	b	b	a	a	a	h	a	h	h	a	b	h	-	-	-	-	a	-	b	h	h	h	h	a	h	a	h	-	b	h	-	h	a	h	h	-	a	h	-	h	h	h
lg3	mk1473	172.92	NC_012872.2	60780813	b	h	h	h	-	h	b	b	h	h	h	-	a	h	a	-	a	a	h	a	h	-	a	h	h	a	-	-	b	-	h	a	-	-	h	h	-	-	-	h	-	-	-	h	h
lg3	mk1474	172.92	NC_012872.2	60746001	b	h	h	h	-	h	-	b	-	h	a	h	a	b	h	h	-	h	h	h	-	h	b	b	h	h	b	h	b	b	-	a	-	b	h	b	h	-	h	h	-	-	-	h	h
lg3	mk1475	172.92	NC_012872.2	10340466	h	b	-	h	h	-	b	b	h	h	a	-	a	-	h	a	-	a	h	h	-	a	b	a	-	a	-	h	-	a	h	a	h	a	h	h	h	h	h	h	a	h	-	h	h
lg3	mk1476	174.96	NC_012872.2	55983214	h	b	-	a	a	-	h	h	h	h	h	-	b	h	b	a	b	h	-	h	h	-	h	a	-	a	h	h	h	h	h	a	-	a	h	a	h	-	h	h	-	h	h	-	a
lg3	mk1477	175.63	NC_012872.2	54789408	h	h	b	a	a	-	h	h	-	h	a	b	b	a	b	h	h	b	h	b	-	h	h	a	h	a	h	h	h	b	-	-	-	a	a	h	-	a	a	h	h	h	h	h	a
lg3	mk1478	175.63	NC_012872.2	54790535	h	h	b	-	-	a	h	h	b	-	-	-	b	-	b	h	h	b	h	-	-	h	h	a	h	-	h	-	h	-	-	a	b	-	-	h	-	a	a	h	h	h	-	h	a
lg3	mk1479	175.63	NC_012872.2	54787524	h	h	-	a	-	a	h	h	b	h	a	-	b	a	-	-	h	-	h	b	-	h	h	-	h	a	h	h	h	-	b	a	b	-	a	h	a	-	-	h	h	h	h	h	a
lg3	mk1480	177.67	NC_012872.2	2681056	a	a	a	a	-	h	a	a	h	b	a	h	h	h	-	h	h	a	-	-	-	h	a	a	-	h	b	a	b	h	h	h	-	b	h	b	b	h	a	-	-	a	h	-	h
lg3	mk1481	178.34	NC_012872.2	2194228	a	-	h	h	b	h	h	h	-	a	b	h	b	h	h	h	b	a	b	b	h	h	-	h	h	-	a	b	h	h	b	a	-	a	-	h	-	-	h	a	h	b	h	-	a
lg3	mk1482	180.39	NC_012872.2	53303694	h	-	-	-	a	-	-	a	a	h	-	h	b	h	h	a	b	h	b	h	h	h	h	h	h	b	h	b	b	h	-	a	-	b	h	-	-	h	-	b	h	h	h	h	a
lg3	mk1483	181.06	NC_012872.2	10386900	h	b	a	h	b	-	a	a	h	h	-	-	a	a	h	-	-	a	-	b	h	h	h	h	h	h	h	h	h	a	h	a	h	-	h	a	h	h	a	-	-	h	-	a	h
lg3	mk1484	182.41	NC_012872.2	71801969	h	-	h	a	h	h	a	a	-	h	-	-	b	-	-	h	h	h	a	-	b	h	h	-	h	h	-	-	-	h	b	h	h	a	b	a	a	-	h	h	h	h	-	a	a
lg3	mk1485	183.08	NC_012872.2	71808689	-	a	-	-	h	h	a	-	h	h	b	a	b	a	h	h	-	h	-	-	h	h	h	b	-	h	b	b	a	h	h	h	h	a	b	a	a	a	h	h	-	h	a	-	-
lg3	mk1486	184.43	NC_012872.2	71328848	b	-	h	h	b	h	-	a	a	h	h	h	a	-	h	h	h	b	h	h	-	h	h	b	h	h	b	b	h	h	b	h	b	a	h	b	h	h	-	h	h	h	-	h	h
lg3	mk1487	184.43	NC_012872.2	71368762	b	-	h	h	h	h	a	a	a	-	h	h	-	a	h	h	h	b	h	h	h	h	h	b	h	h	-	b	h	h	b	h	h	a	h	h	h	-	h	-	h	h	-	h	h
lg3	mk1488	184.43	NC_012872.2	71364874	b	a	h	h	b	h	a	-	a	h	h	h	a	a	h	h	h	b	h	h	h	h	h	b	h	h	b	-	h	h	b	h	b	a	h	b	h	h	h	a	-	h	-	h	h
lg3	mk1489	184.43	NC_012872.2	71364841	b	a	h	h	b	h	a	-	a	-	h	h	a	a	h	h	h	-	h	h	h	h	h	b	h	h	b	-	h	h	b	h	-	a	h	b	h	h	h	a	-	h	-	h	h
lg3	mk1490	184.43	NC_012872.2	71368426	b	a	h	h	-	h	a	-	a	h	h	h	a	-	h	h	h	b	h	h	h	h	h	b	h	h	-	b	h	h	b	h	h	a	h	h	h	h	-	-	h	-	-	h	h
lg3	mk1491	184.43	NC_012872.2	71329704	-	a	h	h	b	h	a	a	-	h	h	h	a	-	h	h	h	-	h	h	h	h	h	b	h	-	b	-	h	h	-	-	b	a	h	b	h	h	h	a	h	h	a	-	h
lg3	mk1492	184.43	NC_012872.2	71364890	-	a	h	h	b	h	-	-	a	h	h	h	a	a	h	h	h	b	-	h	h	h	h	b	h	h	b	-	h	h	b	h	b	a	h	b	h	h	h	a	-	h	-	h	h
lg3	mk1493	184.43	NC_012872.2	71364908	-	a	h	h	-	h	a	-	a	h	h	h	-	a	h	h	h	b	-	h	h	h	h	-	h	h	b	-	-	-	b	h	b	a	h	-	h	h	h	a	h	h	-	h	h
lg3	mk1494	184.43	NC_012872.2	71327994	b	a	h	h	b	h	a	a	-	h	h	h	a	a	-	h	h	-	h	h	h	h	h	b	-	h	-	-	h	h	b	h	b	a	h	b	h	-	h	h	h	h	a	h	h
lg3	mk1495	185.1	NC_012872.2	71364910	b	a	h	h	-	h	a	-	a	h	h	h	-	a	h	h	h	b	h	h	h	h	a	b	h	h	b	-	h	-	b	a	b	a	h	-	h	h	h	a	-	h	-	h	h
lg3	mk1496	185.1	NC_012872.2	71328510	b	-	h	h	b	h	-	-	a	h	h	h	a	-	h	h	h	b	-	h	h	h	a	b	h	h	b	b	h	h	b	a	b	a	h	-	-	h	h	h	a	h	a	h	h
lg3	mk1497	187.14	NC_012872.2	71368647	b	-	h	h	h	-	a	-	-	a	h	h	-	a	h	h	h	-	-	h	h	h	a	-	h	h	-	b	h	h	-	a	h	-	h	h	h	-	h	h	-	-	-	-	h
lg3	mk1498	189.88	NC_012872.2	73294959	b	b	h	h	-	-	-	a	-	h	b	h	-	a	-	b	b	h	b	h	h	a	a	b	h	h	b	h	-	a	h	a	h	a	h	a	b	a	a	b	a	h	-	h	a
lg3	mk1499	190.55	NC_012872.2	73300356	b	b	h	h	-	h	a	-	h	h	b	h	-	a	b	-	-	h	b	h	h	-	a	b	h	-	b	a	-	h	h	a	h	a	h	-	b	-	-	b	-	h	h	h	a
lg3	mk1500	190.55	NC_012872.2	73300341	b	b	h	h	-	h	a	-	-	h	b	h	b	a	b	b	-	h	b	h	h	-	a	b	h	-	b	a	-	h	h	a	h	a	h	-	b	-	-	b	-	h	h	h	a
lg3	mk1501	190.55	NC_012872.2	73299873	b	-	h	h	b	-	a	-	h	h	-	h	b	-	b	b	-	h	-	h	h	a	a	-	h	h	b	h	-	h	h	a	h	a	h	a	b	-	a	b	a	h	-	h	a
lg3	mk1502	190.55	NC_012872.2	73303261	b	-	h	h	b	h	a	a	h	h	-	-	b	-	b	b	b	h	b	-	h	-	-	-	h	h	-	h	b	h	h	a	h	a	h	a	b	-	-	-	-	h	-	h	-
lg3	mk1503	190.55	NC_012872.2	73299934	b	-	h	h	b	h	a	a	h	h	-	h	b	-	b	b	b	h	-	h	h	a	a	-	-	h	b	h	b	h	h	a	h	a	h	a	b	-	-	b	a	h	h	h	a
lg3	mk1504	190.55	NC_012872.2	73299876	b	-	h	h	b	-	a	a	h	h	-	h	b	-	b	b	-	h	-	h	h	a	a	-	h	h	b	h	-	h	h	a	h	a	h	a	b	-	a	b	a	h	h	h	a
lg3	mk1505	190.55	NC_012872.2	73300035	b	b	h	h	b	-	a	a	h	h	b	h	b	a	-	b	b	h	-	h	h	-	a	b	h	h	b	h	b	h	h	a	h	a	-	a	b	-	a	b	-	-	h	h	a
lg3	mk1506	190.55	NC_012872.2	73303192	h	b	a	h	-	h	a	a	a	a	h	-	h	-	a	b	h	h	b	b	h	-	a	-	h	h	h	a	b	-	-	a	h	-	-	a	b	-	-	h	a	-	-	h	a
lg3	mk1507	190.55	NC_012872.2	73300011	b	b	h	h	b	h	a	a	h	h	b	-	b	a	-	b	b	h	-	h	h	-	a	b	h	h	-	h	b	h	h	a	h	a	h	a	b	-	a	b	-	-	h	-	a
lg3	mk1508	192.6	NC_012872.2	73303009	b	b	h	h	b	h	a	a	h	a	h	h	b	a	-	-	b	h	b	h	h	a	-	b	h	h	-	h	b	h	h	a	h	a	h	a	-	-	-	-	-	h	h	h	-
lg3	mk1509	199.75	NC_012872.2	9870777	b	-	h	b	h	a	-	a	a	h	-	-	b	h	-	h	-	a	-	h	-	h	h	h	h	b	-	h	-	h	a	a	h	b	a	h	h	h	a	h	h	a	h	-	a
lg3	mk1510	200.42	NC_012872.2	10315431	h	b	h	h	-	b	b	-	b	h	h	-	a	h	b	a	a	b	-	b	h	h	b	h	h	h	h	h	-	a	-	a	h	a	-	h	h	h	h	h	-	b	-	h	-
lg3	mk1511	200.42	NC_012872.2	10330296	h	b	h	h	b	-	b	b	-	h	h	b	-	h	b	a	a	-	h	-	h	-	-	h	h	h	h	h	-	-	b	a	h	a	b	h	h	h	-	h	-	b	-	h	b
lg3	mk1512	201.09	NC_012872.2	10335302	h	b	-	h	b	b	b	-	b	b	h	b	-	h	-	a	a	a	h	-	h	h	-	h	h	h	h	-	b	-	b	a	h	a	b	h	h	h	h	h	a	b	-	h	b
lg3	mk1513	201.76	NC_012872.2	10369594	h	b	h	-	b	b	b	b	b	-	h	-	-	h	b	-	a	a	h	h	h	h	b	h	h	-	h	h	-	a	h	a	h	-	h	-	h	h	h	h	-	h	b	h	-
lg3	mk1514	201.76	NC_012872.2	10340500	h	-	h	h	-	-	b	b	b	h	h	-	a	h	-	a	-	a	h	h	h	h	b	h	h	a	h	h	-	a	h	a	h	a	h	h	h	h	h	h	a	h	b	h	b
lg3	mk1515	201.76	NC_012872.2	10340438	h	b	h	h	b	-	b	b	b	h	h	-	a	h	-	a	-	a	h	h	-	h	b	h	h	a	h	h	-	a	h	a	h	a	h	h	h	h	h	h	a	h	-	h	b
lg3	mk1516	201.76	NC_012872.2	10344302	h	b	h	-	b	b	b	b	b	h	h	b	a	h	-	-	a	-	h	-	h	h	b	h	-	a	h	h	b	-	h	-	h	a	h	h	-	h	h	b	a	-	b	h	b
lg3	mk1517	201.76	NC_012872.2	10342969	-	b	h	h	-	-	b	b	-	h	h	b	a	h	-	a	-	a	h	b	h	h	b	h	h	a	h	h	-	a	h	a	h	a	-	h	h	h	h	h	a	h	-	h	b
lg3	mk1518	203.12	NC_012872.2	10315985	-	b	h	h	b	-	b	-	h	-	h	b	-	h	-	a	a	a	h	h	h	h	-	h	h	a	h	h	-	-	h	a	h	-	h	h	h	h	h	h	-	h	b	h	b
lg3	mk1519	203.79	NC_012872.2	2198152	a	b	-	h	-	h	h	h	b	a	-	h	b	h	h	h	b	a	-	-	h	h	b	h	h	b	a	b	h	h	b	a	-	a	a	h	-	b	h	-	-	b	h	a	a
lg3	mk1520	207.24	NC_012872.2	51647682	h	b	b	-	-	-	h	h	h	h	h	b	b	h	b	h	h	b	h	-	h	-	b	b	h	-	-	-	h	h	h	h	b	h	a	h	b	h	a	-	b	-	-	-	a
lg3	mk1521	207.91	NC_012872.2	51632559	h	-	b	h	-	a	h	h	h	h	h	h	b	-	b	a	h	b	h	-	h	h	b	a	h	h	-	h	h	a	h	h	-	-	-	h	-	h	-	b	-	-	-	-	a
lg3	mk1522	207.91	NC_012872.2	51659866	h	h	b	h	b	-	h	h	h	h	a	h	b	a	b	a	h	h	h	b	h	h	b	h	h	h	-	h	h	a	h	-	-	h	a	-	h	h	a	b	h	-	-	h	a
lg3	mk1523	212.08	NC_012872.2	48392372	h	h	h	-	b	a	h	h	h	h	h	h	-	b	h	h	h	a	-	-	h	-	h	b	b	h	a	h	a	a	h	h	-	-	a	a	b	a	a	-	b	-	b	h	a
lg3	mk1524	212.08	NC_012872.2	48389088	h	h	h	b	-	a	h	h	h	h	h	h	b	-	h	h	h	a	-	h	h	a	h	b	b	h	-	h	a	a	h	h	a	a	-	-	h	a	a	b	b	b	b	-	a
lg3	mk1525	212.08	NC_012872.2	48384228	h	h	h	b	b	a	h	h	h	h	h	h	b	-	h	h	h	-	-	h	h	a	h	-	b	h	-	-	a	a	h	h	a	a	a	-	h	a	a	b	b	-	-	h	a
lg3	mk1526	212.08	NC_012872.2	48392350	h	h	h	-	b	a	h	h	h	h	h	h	-	-	h	h	h	-	-	h	h	-	h	b	b	h	a	-	a	a	h	h	a	-	a	a	h	a	a	-	b	b	b	h	a
lg3	mk1527	212.08	NC_012872.2	48386926	h	h	h	b	b	-	h	h	h	h	h	h	b	b	h	h	-	a	a	h	h	a	h	b	-	h	a	h	-	a	h	h	-	a	a	a	-	a	a	b	-	b	b	h	a
lg3	mk1528	212.08	NC_012872.2	48389087	h	h	h	b	-	a	h	h	h	h	h	h	b	-	h	h	h	a	-	h	h	a	h	b	b	h	-	h	a	a	h	h	a	a	-	-	h	a	a	b	b	-	b	-	a
lg3	mk1529	212.08	NC_012872.2	48429486	h	h	h	b	-	a	h	h	h	h	h	h	-	b	h	h	h	-	a	h	h	-	h	b	-	h	-	h	a	a	-	h	-	a	-	a	h	-	a	b	b	b	b	h	a
lg3	mk1530	212.75	NC_012872.2	51736725	h	b	h	h	h	-	a	a	b	h	h	-	b	a	h	a	h	a	a	h	-	b	h	b	-	-	a	a	a	h	h	h	b	a	a	a	b	a	a	b	b	-	b	h	a
lg3	mk1531	212.75	NC_012872.2	51735666	h	-	h	h	h	-	a	a	-	h	h	b	b	a	h	-	-	-	a	h	b	-	h	b	b	h	a	-	a	h	-	h	b	a	a	a	b	a	-	b	-	b	-	h	a
lg3	mk1532	213.42	NC_012872.2	51735892	-	b	h	h	h	-	-	a	b	h	h	b	b	a	h	-	h	-	a	-	-	-	h	b	-	h	a	a	-	h	-	-	b	-	a	a	b	a	-	b	b	b	b	h	a
lg3	mk1533	215.46	NC_012872.2	51735646	h	-	h	b	h	-	h	h	a	-	h	h	b	h	h	-	-	h	a	h	h	h	h	h	h	h	a	a	a	a	-	h	a	a	a	a	b	a	-	b	b	b	-	h	a
lg3	mk1534	216.13	NC_012872.2	50812351	h	h	h	-	h	-	h	h	h	h	h	h	b	a	h	-	h	-	-	h	h	a	-	h	h	h	-	a	a	-	h	h	-	a	a	a	a	-	-	b	b	b	h	a	-
lg3	mk1535	216.13	NC_012872.2	48529170	h	h	h	b	b	a	h	-	h	a	h	h	b	b	h	h	h	a	a	h	h	a	-	b	h	h	-	h	a	-	h	h	-	a	a	-	h	-	-	b	b	b	h	h	a
lg3	mk1536	216.13	NC_012872.2	48529032	h	-	h	b	b	a	h	h	h	a	h	h	b	-	h	h	h	a	a	h	h	-	-	b	h	h	a	h	-	-	h	-	a	a	-	a	h	a	a	b	b	b	h	h	a
lg3	mk1537	217.48	NC_012872.2	50877571	h	b	h	b	-	a	h	h	h	h	h	h	b	-	h	h	-	a	a	h	h	a	-	-	h	b	-	-	a	-	b	h	a	a	a	a	h	-	a	b	b	b	h	h	a
lg3	mk1538	217.48	NC_012872.2	50814874	h	-	h	b	b	-	h	h	h	h	h	h	b	-	h	h	h	a	-	h	h	a	a	b	h	-	a	-	a	a	-	h	-	a	a	a	-	a	a	b	-	b	h	h	a
lg3	mk1539	217.48	NC_012872.2	48529258	h	h	h	b	-	a	h	-	h	a	h	-	b	b	h	h	h	a	a	h	h	-	-	b	h	a	a	-	-	a	h	h	a	-	-	-	h	a	-	b	b	-	h	h	a
lg3	mk1540	217.48	NC_012872.2	50842599	h	-	h	b	b	-	h	h	h	h	h	h	b	-	h	h	h	a	h	h	h	-	a	b	h	b	-	a	h	-	-	h	-	a	-	a	h	-	-	b	b	b	-	h	-
lg3	mk1541	220.22	NC_012872.2	50898047	h	b	h	h	b	-	h	h	h	h	a	h	b	b	h	h	h	-	-	h	h	h	h	-	h	b	a	-	a	a	-	h	a	-	a	-	h	a	a	b	b	-	b	h	a
lg3	mk1542	220.22	NC_012872.2	50898052	h	b	h	h	b	-	h	h	h	h	a	h	b	b	h	h	h	-	a	h	h	h	h	-	h	b	a	-	a	a	-	h	a	-	-	-	h	a	a	b	b	-	b	h	a
lg3	mk1543	220.89	NC_012872.2	50937250	h	-	h	h	-	-	h	h	h	h	h	h	b	b	h	h	h	a	-	-	h	a	-	b	h	b	-	a	-	a	h	h	-	a	a	-	-	a	a	b	-	-	h	h	a
lg3	mk1544	220.89	NC_012872.2	50905099	h	b	h	h	b	a	h	h	h	h	h	h	b	b	h	h	h	h	-	h	h	-	h	b	h	b	-	-	-	a	h	h	-	h	a	a	h	h	-	b	-	-	h	h	a
lg3	mk1545	221.57	NC_012872.2	50969017	h	b	h	h	b	a	h	h	h	h	h	h	b	b	h	h	h	-	a	h	-	h	a	b	h	b	a	-	a	a	h	h	a	a	a	a	h	a	a	b	-	b	h	h	a
lg3	mk1546	221.57	NC_012872.2	50932748	h	b	-	h	b	-	h	h	-	-	h	h	b	-	h	h	h	h	a	h	h	a	a	-	h	b	-	-	h	h	h	h	a	a	a	h	h	a	a	h	b	b	h	h	-
lg3	mk1547	221.57	NC_012872.2	50932707	h	-	h	h	h	-	h	h	h	h	h	h	h	b	h	h	h	a	-	h	h	h	h	b	h	-	a	a	a	-	h	h	a	a	a	a	h	a	-	b	b	-	-	h	-
lg3	mk1548	221.57	NC_012872.2	50927540	h	b	h	h	-	-	h	h	h	a	h	h	b	-	h	h	h	a	a	h	h	-	-	-	h	-	a	-	-	a	h	h	-	a	a	-	h	-	a	b	-	b	h	h	a
lg3	mk1549	221.57	NC_012872.2	50934678	h	b	h	h	b	a	h	h	h	-	h	h	b	-	h	h	h	-	a	h	h	a	a	-	h	-	-	a	-	-	h	h	a	-	a	a	h	a	a	b	-	-	h	h	a
lg3	mk1550	221.57	NC_012872.2	50927463	h	b	h	h	-	-	h	h	h	a	h	h	b	b	h	h	h	a	a	h	h	-	a	b	h	b	a	-	a	a	h	h	a	a	a	-	-	-	a	b	-	-	h	h	-
lg3	mk1551	221.57	NC_012872.2	50927640	h	b	h	h	-	-	h	h	h	a	h	-	-	-	h	h	-	-	a	h	h	-	a	b	h	h	-	a	-	a	h	h	a	-	a	-	h	-	a	b	b	b	h	h	a
lg3	mk1552	221.57	NC_012872.2	50926507	h	-	h	h	b	a	h	h	h	a	h	-	-	b	-	-	h	a	-	h	h	a	-	b	-	b	a	a	a	a	h	h	-	-	a	a	h	a	a	-	b	-	h	h	a
lg3	mk1553	221.57	NC_012872.2	50953416	h	b	h	h	b	a	h	h	h	a	h	h	b	b	h	h	h	-	a	h	h	a	-	b	h	b	a	h	-	h	h	h	-	h	a	h	h	a	-	b	b	-	h	h	a
lg3	mk1554	221.57	NC_012872.2	50923558	h	b	h	h	b	a	h	h	h	a	h	h	b	b	h	h	h	a	-	-	h	-	a	-	h	-	a	a	-	-	h	h	-	a	-	a	h	a	-	-	b	b	h	h	-
lg3	mk1555	221.57	NC_012872.2	50934646	h	b	h	h	b	a	h	h	h	a	h	h	-	-	h	h	h	a	a	h	h	a	a	-	h	-	-	a	-	-	-	h	a	-	a	a	h	a	a	b	-	b	h	h	a
lg3	mk1556	221.57	NC_012872.2	50927438	h	b	h	h	-	-	h	h	h	a	h	h	b	-	h	h	-	-	a	h	h	-	a	b	h	b	-	a	-	a	h	-	a	a	a	-	h	-	a	b	-	-	h	h	-
lg3	mk1557	221.57	NC_012872.2	50921812	h	b	h	h	b	a	h	h	h	a	h	-	b	-	h	h	h	a	-	h	h	-	a	b	h	-	-	a	a	-	h	h	a	-	a	a	h	a	a	-	b	b	h	h	-
lg3	mk1558	221.57	NC_012872.2	50919279	h	-	h	h	-	a	h	h	h	-	h	h	b	-	h	h	h	a	a	h	h	-	-	-	-	b	a	a	-	a	h	h	a	-	-	-	h	a	a	b	b	-	h	-	-
lg3	mk1559	221.57	NC_012872.2	50934514	h	b	-	h	b	-	h	h	h	-	-	h	-	b	h	h	h	-	a	-	h	-	a	-	-	b	-	-	-	a	h	h	a	a	a	a	h	a	a	-	b	b	h	h	a
lg3	mk1560	221.57	NC_012872.2	50924309	h	b	h	h	b	a	h	h	h	a	h	h	b	b	h	h	h	-	a	h	h	-	a	b	h	b	-	a	-	-	h	h	-	-	a	a	h	a	a	b	b	b	h	h	a
lg3	mk1561	221.57	NC_012872.2	50924033	h	b	h	h	-	a	h	h	h	a	h	h	b	-	h	h	h	a	a	h	h	-	a	b	h	-	-	a	a	a	h	h	-	-	a	a	h	a	a	b	b	-	h	h	-
lg3	mk1562	221.57	NC_012872.2	50934501	h	-	h	h	b	-	h	h	h	-	-	h	b	b	h	h	h	-	a	-	h	a	a	-	h	b	-	-	-	a	h	h	a	a	a	a	h	a	a	b	b	b	h	h	a
lg3	mk1563	221.57	NC_012872.2	50937102	h	b	h	h	-	a	h	h	h	-	h	-	b	b	h	h	h	a	-	h	h	a	-	b	h	b	a	a	a	a	h	h	a	a	a	a	h	a	-	b	-	b	h	h	a
lg3	mk1564	221.57	NC_012872.2	50934220	h	b	-	h	-	h	h	h	h	-	h	h	b	b	h	h	h	a	a	h	h	a	-	-	h	b	-	h	a	a	h	h	a	a	a	a	h	-	a	b	b	b	h	h	a
lg3	mk1565	221.57	NC_012872.2	50905573	h	b	h	h	b	-	h	h	h	a	h	h	b	b	h	h	h	a	-	h	h	a	a	-	h	b	-	a	-	a	h	h	-	a	a	a	b	-	-	b	b	b	h	h	-
lg3	mk1566	221.57	NC_012872.2	50925713	h	b	h	h	-	a	h	h	h	a	h	h	b	-	h	-	h	-	-	h	h	-	-	b	h	b	a	a	a	a	h	h	a	a	a	-	h	a	-	b	b	b	h	h	-
lg3	mk1567	221.57	NC_012872.2	50934487	h	b	h	h	b	-	h	h	h	-	-	h	h	-	h	h	h	-	a	-	h	a	a	-	h	b	-	-	-	a	h	h	a	a	a	a	h	a	a	b	b	b	h	h	-
lg3	mk1568	221.57	NC_012872.2	50904774	-	b	h	h	b	a	h	h	h	a	h	h	-	b	h	h	h	-	a	h	h	-	a	b	h	b	a	-	-	a	h	-	a	a	a	a	h	a	-	b	b	-	h	h	a
lg3	mk1569	221.57	NC_012872.2	50904935	h	b	h	h	b	a	h	h	h	a	h	h	-	b	h	h	h	a	-	h	h	-	a	b	h	h	a	-	-	-	h	h	a	-	a	-	h	a	-	-	-	-	h	h	a
lg3	mk1570	221.57	NC_012872.2	50924261	h	b	h	h	b	a	h	h	h	-	h	h	-	-	h	h	h	a	a	h	h	-	a	b	h	b	-	a	-	-	h	h	a	-	a	a	h	a	a	b	b	b	h	h	-
lg3	mk1571	221.57	NC_012872.2	50922406	h	b	h	h	-	-	h	h	h	-	h	h	b	b	h	h	h	a	-	h	h	-	-	b	h	b	-	-	-	a	h	-	a	a	a	a	h	a	-	b	b	-	h	h	a
lg3	mk1572	221.57	NC_012872.2	50934461	h	b	h	h	b	a	h	h	h	-	h	h	-	-	h	h	h	a	a	-	h	a	a	-	h	b	-	-	-	a	h	h	a	a	a	a	h	a	a	b	b	b	h	h	-
lg3	mk1573	221.57	NC_012872.2	50926520	h	-	h	h	b	a	h	h	h	a	h	-	-	b	-	-	h	a	-	h	h	a	-	b	-	b	a	a	a	a	h	h	-	-	a	-	h	a	a	-	b	-	h	h	a
lg3	mk1574	221.57	NC_012872.2	50985063	h	-	h	h	b	-	h	h	h	a	-	h	-	b	h	h	h	-	a	h	h	-	a	b	h	-	-	a	-	-	-	h	a	-	a	a	h	-	a	-	b	-	h	h	a
lg3	mk1575	221.57	NC_012872.2	50934260	h	b	-	h	-	a	h	h	h	-	h	h	b	b	h	h	h	a	a	-	h	a	a	b	h	b	-	h	a	-	h	h	a	a	-	a	h	-	a	b	-	b	h	h	a
lg3	mk1576	222.24	NC_012872.2	51636203	h	b	b	h	a	a	h	h	h	h	h	h	-	a	b	-	h	-	h	b	-	h	-	a	h	h	-	h	h	-	h	h	-	a	a	h	h	h	-	b	-	-	-	a	a
lg3	mk1577	222.91	NC_012872.2	50903147	h	-	h	h	-	a	h	h	h	h	h	h	b	-	h	h	h	a	a	h	h	h	h	b	h	b	-	-	a	a	h	h	-	a	a	-	h	-	a	b	b	b	-	h	a
lg3	mk1578	223.58	NC_012872.2	50925782	h	-	h	h	b	a	h	h	h	-	h	h	b	b	h	h	h	-	-	h	h	h	h	b	h	-	-	a	a	a	h	h	-	a	-	a	h	a	a	b	b	b	b	h	a
lg3	mk1579	223.58	NC_012872.2	50934699	h	b	h	h	b	-	h	h	h	h	h	h	b	-	h	h	h	a	a	h	h	h	h	-	h	-	-	a	a	a	h	h	a	-	a	a	h	a	a	b	-	-	b	h	a
lg3	mk1580	223.58	NC_012872.2	50926290	h	b	h	h	-	-	h	h	h	-	h	h	b	b	h	h	h	-	a	h	h	h	h	-	h	b	-	-	-	a	h	h	-	a	a	a	h	a	a	b	b	-	b	h	-
lg4	mk1581	0	NC_012873.2	2558684	a	h	h	b	b	b	b	b	h	a	-	b	-	a	b	a	-	b	-	h	b	h	h	b	h	h	h	a	-	h	-	b	h	a	h	a	b	b	h	-	h	-	h	h	-
lg4	mk1582	0	NC_012873.2	2554522	a	h	h	-	b	-	b	b	h	a	a	-	a	a	b	a	h	b	h	h	-	h	h	b	h	h	h	a	a	h	h	-	h	a	h	a	b	-	h	-	h	b	h	h	b
lg4	mk1583	0.67	NC_012873.2	2560215	a	h	h	-	-	-	b	b	h	-	a	-	-	-	-	a	h	b	h	h	-	h	h	b	h	h	h	a	a	h	h	b	-	a	h	a	b	b	h	b	h	-	h	h	b
lg4	mk1584	1.34	NC_012873.2	2560822	a	h	h	-	-	b	b	b	h	-	-	-	a	a	b	-	h	b	h	h	b	h	h	b	h	h	h	-	a	h	-	b	h	a	h	a	-	b	h	b	h	-	h	h	b
lg4	mk1585	1.34	NC_012873.2	2558630	-	h	h	-	b	-	b	b	h	a	-	b	a	a	b	-	h	-	h	h	b	h	h	b	h	-	h	-	a	h	h	b	h	a	h	a	b	b	h	-	h	-	h	h	b
lg4	mk1586	1.34	NC_012873.2	2560247	-	h	h	-	-	-	b	b	h	-	a	-	a	-	-	a	h	b	h	h	b	h	h	b	-	h	h	a	-	h	h	b	-	-	-	a	b	b	h	b	h	b	h	h	b
lg4	mk1587	2.01	NC_012873.2	2032065	a	a	h	-	b	b	b	-	h	h	-	b	-	b	-	-	h	-	h	b	b	-	h	h	h	-	h	-	a	h	a	h	b	-	h	-	b	-	-	a	-	h	h	-	-
lg4	mk1588	2.68	NC_012873.2	2504783	a	a	h	b	b	-	b	b	-	-	-	b	a	-	h	-	h	b	a	h	b	-	h	b	h	h	h	a	-	h	h	-	h	-	h	-	b	b	h	-	h	h	a	h	-
lg4	mk1589	2.68	NC_012873.2	2504800	a	a	h	b	b	-	b	b	h	-	-	-	a	a	h	-	h	b	-	h	b	-	h	b	h	h	h	-	-	h	h	-	h	a	h	-	b	b	h	-	h	h	a	h	-
lg4	mk1590	3.36	NC_012873.2	2491084	-	a	h	b	b	-	b	b	h	a	a	b	a	-	b	a	h	b	h	h	-	h	h	b	h	h	h	-	a	h	h	b	h	a	h	-	-	b	h	-	h	h	a	h	b
lg4	mk1591	4.03	NC_012873.2	2283713	a	-	h	b	b	-	h	h	h	a	-	h	-	a	b	h	-	-	h	h	b	h	-	h	h	a	h	-	a	h	a	-	a	a	h	a	h	b	a	-	h	b	-	-	b
lg4	mk1592	4.03	NC_012873.2	2586671	a	a	h	b	b	b	b	b	h	a	a	-	a	h	b	a	-	b	-	h	-	h	-	b	h	h	h	a	-	h	h	h	h	-	h	a	b	b	h	b	h	h	h	h	h
lg4	mk1593	4.03	NC_012873.2	2284366	a	a	h	-	h	b	h	h	h	a	a	-	-	-	h	h	a	a	h	h	b	h	h	b	h	a	h	-	-	h	-	h	-	-	h	a	h	b	a	b	-	h	h	h	b
lg4	mk1594	4.03	NC_012873.2	2554482	a	h	h	b	-	-	b	b	h	a	-	-	a	a	b	a	-	b	h	h	-	h	h	b	h	h	h	a	a	h	h	-	h	a	-	a	b	-	h	-	-	b	h	h	b
lg4	mk1595	4.03	NC_012873.2	2597526	a	a	h	b	-	-	b	-	h	a	-	b	-	h	b	a	h	-	h	h	-	h	h	b	h	h	-	a	a	h	h	h	a	-	h	a	-	b	a	b	h	h	-	-	h
lg4	mk1596	4.03	NC_012873.2	2247307	a	-	h	b	b	b	h	h	h	a	a	-	a	h	-	b	h	b	h	h	b	h	h	b	-	b	h	a	-	h	h	b	h	-	h	-	-	-	h	-	b	b	h	h	b
lg4	mk1597	4.03	NC_012873.2	2620109	a	-	h	b	b	-	-	b	-	a	a	-	a	h	b	a	h	b	h	h	-	-	h	b	h	h	h	a	a	h	h	h	h	b	h	-	h	-	h	-	h	-	h	h	-
lg4	mk1598	4.03	NC_012873.2	2597497	a	-	h	b	-	-	b	-	h	a	a	b	-	h	b	a	h	-	h	h	-	h	h	b	h	h	-	a	a	h	h	h	a	-	h	a	-	b	-	-	h	h	-	h	h
lg4	mk1599	4.03	NC_012873.2	2597512	a	a	h	b	-	-	b	-	h	a	a	b	-	h	b	a	h	-	h	h	-	h	h	b	h	h	-	a	a	h	h	h	a	-	h	a	-	b	-	b	h	h	-	-	h
lg4	mk1600	4.03	NC_012873.2	2597541	a	-	h	b	-	-	b	-	h	-	-	b	-	h	b	a	h	-	h	h	-	h	h	b	h	h	-	a	a	h	h	h	a	-	h	a	b	b	a	-	h	h	h	-	h
lg4	mk1601	4.03	NC_012873.2	2653113	a	h	h	b	b	b	-	-	h	a	-	b	a	h	b	a	h	b	h	h	-	h	h	b	h	-	h	h	a	-	h	h	h	-	h	a	h	-	h	b	h	-	h	h	b
lg4	mk1602	4.03	NC_012873.2	2644817	-	h	h	b	b	b	b	-	h	a	-	b	-	h	b	-	h	b	h	h	b	h	h	-	-	b	h	-	a	-	h	h	h	b	h	a	h	b	h	b	h	h	h	h	b
lg4	mk1603	4.03	NC_012873.2	2653108	a	h	h	b	b	b	-	-	h	-	-	b	a	h	b	a	h	b	h	h	-	h	h	b	h	-	h	h	a	-	h	h	h	-	h	a	-	-	h	b	h	-	h	h	b
lg4	mk1604	4.03	NC_012873.2	2652812	a	h	-	b	-	-	b	-	h	a	-	b	-	h	b	a	h	b	h	h	-	h	h	b	h	b	-	h	a	-	-	h	h	-	h	a	h	b	-	b	h	h	h	h	b
lg4	mk1605	4.03	NC_012873.2	2652964	a	h	-	-	-	b	-	-	-	a	a	b	a	h	-	-	h	b	-	h	-	h	h	b	h	-	h	h	a	h	-	h	h	b	h	a	h	b	h	-	h	h	h	h	b
lg4	mk1606	4.03	NC_012873.2	2653202	a	-	-	b	-	-	b	-	h	a	-	-	a	h	b	a	-	-	h	h	b	h	h	b	h	b	h	h	a	h	h	-	h	-	h	a	h	-	h	-	h	-	a	h	h
lg4	mk1607	4.03	NC_012873.2	2636975	a	b	h	-	b	-	b	b	h	a	a	-	a	h	b	a	h	-	h	h	b	h	h	b	h	-	h	h	a	h	h	h	h	-	h	a	h	b	h	b	h	-	h	h	b
lg4	mk1608	4.03	NC_012873.2	2650514	-	b	h	-	-	-	b	-	h	a	-	b	a	h	b	a	h	-	h	h	-	h	h	b	h	b	h	h	a	h	h	h	h	b	h	a	h	-	h	b	h	b	-	h	b
lg4	mk1609	5.38	NC_012873.2	2625752	a	h	h	-	-	-	h	h	h	-	a	-	a	h	h	a	h	b	h	-	h	h	h	h	h	-	h	a	a	h	-	h	a	-	h	a	h	-	a	a	h	h	h	h	-
lg4	mk1610	5.38	NC_012873.2	2905353	a	b	h	b	b	b	b	-	h	-	-	-	-	h	h	a	h	b	h	h	-	h	h	h	h	b	h	h	-	h	-	h	h	b	h	a	h	b	h	a	-	b	-	h	-
lg4	mk1611	5.38	NC_012873.2	2905347	a	b	h	b	b	b	b	-	h	-	-	-	-	h	h	a	h	b	h	h	-	h	h	h	-	b	h	h	-	h	-	-	h	b	h	a	h	-	h	a	-	b	-	h	-
lg4	mk1612	5.38	NC_012873.2	2905352	a	b	h	b	b	b	b	-	h	-	-	-	-	h	h	a	h	b	h	h	-	h	h	h	h	b	h	h	-	h	-	h	h	b	h	a	h	b	h	a	-	b	-	h	-
lg4	mk1613	5.38	NC_012873.2	2905470	a	b	-	b	b	-	b	b	h	-	a	-	a	h	h	a	h	b	h	h	-	h	h	h	-	b	-	h	a	h	-	h	h	-	h	a	h	-	h	a	-	b	h	h	-
lg4	mk1614	5.38	NC_012873.2	2913301	-	b	h	b	b	b	b	b	h	-	-	b	a	h	h	-	-	b	h	h	-	h	h	h	h	b	h	h	a	-	-	h	h	b	h	-	h	b	a	a	h	b	h	h	b
lg4	mk1615	5.38	NC_012873.2	2913093	a	b	h	-	b	b	b	-	h	-	-	b	a	-	h	a	h	-	h	h	b	h	h	h	h	b	h	h	-	-	a	h	h	b	h	a	h	b	h	a	h	-	h	h	-
lg4	mk1616	5.38	NC_012873.2	2913479	-	b	h	b	b	-	b	b	h	-	a	b	a	h	h	a	h	b	h	h	-	h	h	h	h	b	h	h	a	h	a	-	h	b	h	a	h	-	h	-	h	-	h	h	b
lg4	mk1617	5.38	NC_012873.2	2913712	a	b	h	b	b	b	b	b	h	-	-	b	a	h	h	a	h	b	h	h	-	h	h	h	h	b	h	h	a	h	-	h	h	b	h	a	h	b	h	-	h	b	-	h	b
lg4	mk1618	5.38	NC_012873.2	2905360	a	b	h	b	b	b	b	b	h	-	-	-	a	h	h	a	h	b	h	h	-	h	h	h	h	b	h	h	-	h	a	h	h	b	h	a	h	b	h	a	-	b	-	h	-
lg4	mk1619	5.38	NC_012873.2	2921195	a	b	h	b	b	b	-	b	h	a	a	-	a	h	h	a	h	b	h	h	b	h	h	h	h	b	h	h	a	h	a	h	h	-	h	a	h	b	-	a	h	b	h	h	b
lg4	mk1620	6.05	NC_012873.2	3292301	a	-	h	b	-	b	b	b	h	a	h	b	-	h	-	a	h	-	h	h	b	h	h	h	-	b	h	h	a	h	a	h	-	b	h	a	h	b	h	h	h	b	h	h	-
lg4	mk1621	6.05	NC_012873.2	3081610	a	b	-	b	b	b	-	-	h	a	-	b	a	h	h	a	h	-	h	h	b	-	h	h	h	b	h	h	-	h	a	h	h	b	h	a	h	b	h	a	h	-	h	h	-
lg4	mk1622	6.05	NC_012873.2	3111157	a	-	h	b	b	b	b	b	h	-	a	b	-	h	h	a	h	b	h	h	-	h	h	h	h	-	h	h	-	h	a	h	-	b	-	a	h	b	h	a	-	b	h	h	-
lg4	mk1623	6.05	NC_012873.2	3077590	-	b	h	-	-	-	b	-	h	a	a	b	a	h	h	a	h	b	-	h	-	-	h	h	h	b	h	h	-	h	-	h	h	-	-	a	h	-	h	a	h	b	h	h	b
lg4	mk1624	6.05	NC_012873.2	3292484	a	b	h	b	-	b	b	-	h	a	h	b	a	h	h	-	h	b	h	h	b	h	h	h	h	b	h	h	-	-	-	h	h	b	-	a	h	b	h	h	h	b	h	h	-
lg4	mk1625	6.05	NC_012873.2	3148750	a	-	h	b	b	b	b	b	h	-	a	b	-	-	h	a	h	b	h	h	-	h	h	h	h	b	h	h	a	h	-	h	h	-	h	a	h	-	h	-	h	b	-	h	-
lg4	mk1626	6.72	NC_012873.2	3061468	-	b	-	b	h	-	b	b	-	-	-	b	-	h	h	a	h	b	h	h	b	h	h	h	h	b	h	h	-	h	a	h	h	b	h	-	h	b	h	a	a	b	a	h	b
lg4	mk1627	6.72	NC_012873.2	3022173	a	-	h	b	h	-	b	b	h	-	a	b	a	h	h	a	h	b	-	h	b	h	h	-	h	-	h	-	-	h	-	h	h	b	h	-	h	b	h	a	h	b	a	h	b
lg4	mk1628	6.72	NC_012873.2	3060303	a	-	h	b	h	b	b	-	h	a	-	-	a	h	h	a	h	b	h	h	b	h	-	h	h	b	h	h	-	h	-	h	h	b	h	a	h	-	h	a	h	-	-	h	b
lg4	mk1629	6.72	NC_012873.2	3067811	a	-	h	b	h	-	b	b	h	a	-	-	a	h	h	a	h	-	h	h	b	h	h	h	h	b	-	-	-	h	-	h	h	b	h	a	h	b	h	a	h	b	a	h	b
lg4	mk1630	6.72	NC_012873.2	3067526	a	-	h	b	h	-	b	b	h	a	-	-	-	h	h	a	h	b	h	h	b	h	h	h	h	b	h	h	a	h	-	h	h	b	h	a	-	b	h	a	h	-	a	h	b
lg4	mk1631	6.72	NC_012873.2	3067669	a	b	h	b	h	-	b	b	h	-	-	b	a	h	h	a	-	b	h	h	b	h	h	h	-	b	h	h	-	h	-	h	h	b	h	-	h	b	h	a	h	-	a	h	b
lg4	mk1632	6.72	NC_012873.2	2989688	a	-	h	b	h	b	b	b	h	-	a	-	a	h	h	a	h	b	h	h	-	h	h	h	h	-	-	h	-	h	-	h	h	b	h	a	-	b	h	a	h	b	a	h	b
lg4	mk1633	6.72	NC_012873.2	3067714	a	b	h	b	h	-	b	b	h	a	a	b	a	h	h	-	h	b	h	h	b	h	h	h	h	b	h	h	-	h	-	h	h	b	h	-	h	b	h	a	h	b	a	h	b
lg4	mk1634	6.72	NC_012873.2	3111081	a	-	h	b	h	b	b	b	h	-	a	-	a	h	h	-	h	b	h	h	b	h	h	h	h	b	h	h	-	h	-	h	h	-	h	-	h	-	h	a	h	b	a	h	b
lg4	mk1635	6.72	NC_012873.2	3044405	-	-	h	b	h	b	b	b	h	-	a	b	a	h	h	a	h	-	h	h	b	-	h	h	h	b	h	h	-	h	a	h	-	-	h	a	h	-	h	a	h	b	a	h	b
lg4	mk1636	6.72	NC_012873.2	3039515	a	b	h	b	h	b	-	b	h	a	-	b	a	h	h	a	h	b	h	h	-	h	h	h	h	b	h	h	a	h	a	h	h	b	h	-	h	-	h	a	h	b	-	h	-
lg4	mk1637	11.62	NC_012873.2	4049376	-	-	-	b	-	b	h	h	-	-	h	b	a	a	a	h	h	b	h	h	b	h	-	h	h	b	h	b	-	h	-	a	-	a	-	a	a	b	h	a	-	h	h	b	-
lg4	mk1638	18.01	NC_012873.2	10316009	a	a	b	b	b	-	h	h	b	h	h	h	a	-	a	a	-	b	b	h	h	-	h	h	-	b	h	b	b	h	a	h	h	a	b	h	b	-	b	b	b	b	-	b	b
lg4	mk1639	18.01	NC_012873.2	10316013	a	a	b	b	b	-	h	h	b	h	h	h	a	-	a	a	-	b	b	h	h	-	h	h	b	b	h	b	b	h	a	h	h	a	b	h	b	-	b	b	b	-	a	b	b
lg4	mk1640	18.01	NC_012873.2	10315992	a	-	b	-	b	-	h	h	b	h	h	h	a	-	a	a	-	b	b	h	h	-	-	h	b	b	h	b	b	h	a	h	h	a	b	h	b	-	b	-	b	b	a	b	-
lg4	mk1641	23.65	NC_012873.2	59238706	a	-	h	-	h	b	h	h	h	b	-	h	h	-	h	b	-	b	-	a	a	h	h	h	-	h	-	h	b	b	a	-	a	a	h	h	a	-	-	-	-	h	-	h	h
lg4	mk1642	25	NC_012873.2	59227435	a	h	h	-	a	-	h	h	h	h	b	h	-	-	h	-	h	-	h	a	h	h	h	h	-	-	-	a	h	b	h	a	a	-	h	h	a	b	b	b	h	b	h	h	h
lg4	mk1643	25	NC_012873.2	59226422	a	h	h	b	-	b	h	h	h	-	h	-	h	-	h	-	h	a	h	a	-	h	h	h	b	-	-	a	h	b	h	a	a	a	h	h	a	b	-	b	h	h	-	h	h
lg4	mk1644	25.67	NC_012873.2	59204494	a	h	h	b	-	-	h	h	h	-	h	-	h	-	h	b	-	a	h	a	-	h	h	h	b	a	-	a	h	b	h	a	-	a	h	h	a	b	b	-	h	b	b	h	h
lg4	mk1645	25.67	NC_012873.2	59210035	-	h	h	b	a	b	h	h	h	-	h	h	h	-	h	b	h	-	h	-	h	h	h	h	b	-	-	-	h	b	h	a	-	a	h	h	-	-	b	b	h	b	-	h	h
lg4	mk1646	25.67	NC_012873.2	59227080	-	h	h	-	a	b	h	h	h	h	h	h	h	-	h	b	h	a	h	-	h	h	h	h	-	a	a	a	h	-	h	-	a	-	h	h	-	b	-	-	-	b	-	h	h
lg4	mk1647	26.34	NC_012873.2	59210072	-	h	h	b	a	b	h	h	h	h	h	h	h	-	h	b	-	-	h	a	h	h	h	h	b	a	-	-	h	b	h	a	a	a	h	h	-	-	b	b	h	-	b	h	h
lg4	mk1648	30.51	NC_012873.2	59053541	-	h	-	b	a	b	h	h	h	h	a	a	h	a	-	b	-	a	h	a	h	-	h	h	h	a	a	-	a	b	h	a	-	a	h	h	a	b	b	b	-	h	b	h	h
lg4	mk1649	33.96	NC_012873.2	58923821	a	h	a	b	a	b	h	h	h	-	b	a	h	a	a	-	h	-	h	a	a	-	h	-	h	-	a	h	-	b	h	-	h	-	h	-	h	b	-	b	-	a	h	h	-
lg4	mk1650	33.96	NC_012873.2	58931399	a	h	a	b	-	-	h	h	h	h	b	a	h	a	-	b	h	a	h	a	-	-	h	h	h	a	-	h	-	-	h	-	h	a	h	b	h	-	-	-	a	-	-	h	h
lg4	mk1651	33.96	NC_012873.2	58926852	-	h	-	b	a	b	h	h	-	h	-	-	h	-	a	b	h	a	h	a	-	h	h	h	-	a	a	h	a	b	h	a	-	-	h	-	h	b	b	-	-	-	h	h	h
lg4	mk1652	33.96	NC_012873.2	58931638	a	h	a	b	a	-	h	-	h	h	b	a	h	a	a	b	h	a	h	a	h	-	-	h	h	a	-	h	-	-	h	-	h	-	h	b	h	b	b	-	a	-	-	h	h
lg4	mk1653	33.96	NC_012873.2	58931558	-	h	a	-	a	-	h	h	h	h	-	a	h	-	a	b	h	a	h	a	h	h	h	h	-	a	-	h	a	b	h	-	h	a	h	b	h	b	b	-	a	a	-	h	-
lg4	mk1654	33.96	NC_012873.2	58926882	-	h	a	b	a	b	h	h	h	h	-	-	h	-	a	b	h	a	h	a	h	h	h	h	-	a	a	h	a	b	h	a	-	a	h	-	h	b	b	-	-	-	h	h	h
lg4	mk1655	33.96	NC_012873.2	58926709	-	h	a	b	-	b	h	h	h	-	-	-	h	a	a	b	h	a	h	a	-	h	h	h	-	a	-	h	a	b	h	a	h	a	h	-	h	b	b	-	-	a	h	h	-
lg4	mk1656	33.96	NC_012873.2	58931568	a	h	a	-	a	-	h	h	h	h	-	a	h	a	a	b	h	a	h	a	-	h	h	h	h	a	-	h	a	b	h	-	h	a	h	b	h	b	b	-	a	a	-	h	h
lg4	mk1657	34.63	NC_012873.2	58926738	-	h	a	b	-	b	-	h	h	h	-	-	h	a	a	b	h	a	h	a	-	h	h	h	-	-	-	h	a	b	-	-	h	-	h	b	h	b	b	-	-	a	h	h	h
lg4	mk1658	35.99	NC_012873.2	58636178	a	h	a	b	a	-	a	a	h	h	h	a	h	a	-	-	a	a	h	a	a	h	h	h	h	a	h	h	-	b	-	a	h	-	h	h	h	-	b	b	h	a	h	h	h
lg4	mk1659	35.99	NC_012873.2	58634790	a	h	a	b	-	-	a	a	h	h	h	a	h	a	-	b	h	-	h	a	-	h	h	h	h	a	h	a	a	b	h	a	h	-	h	h	h	-	-	b	h	a	b	h	h
lg4	mk1660	37.34	NC_012873.2	58806232	-	h	a	b	a	b	-	a	h	h	h	a	h	a	a	b	h	-	h	a	h	h	h	h	h	a	a	a	-	b	h	-	h	-	h	h	h	b	b	-	a	a	-	h	h
lg4	mk1661	37.34	NC_012873.2	58761524	a	h	a	-	a	b	a	-	h	-	-	a	h	a	a	b	h	a	h	-	h	h	h	h	h	-	-	a	a	b	h	a	h	a	h	h	-	b	b	-	a	a	h	h	h
lg4	mk1662	37.34	NC_012873.2	58843586	-	a	h	-	a	b	a	a	h	h	h	-	h	-	h	b	-	a	h	-	h	h	h	h	h	-	a	h	a	-	h	a	h	a	-	h	h	-	-	b	a	a	b	h	h
lg4	mk1663	37.34	NC_012873.2	58851355	-	h	a	b	a	-	a	a	h	h	h	a	h	a	a	b	h	-	h	a	h	h	h	h	h	a	-	-	a	b	h	-	h	a	h	h	-	b	b	b	a	a	b	h	h
lg4	mk1664	37.34	NC_012873.2	58783747	-	h	a	-	a	b	-	-	h	h	-	a	-	a	a	b	h	-	h	a	h	h	h	h	h	a	-	-	a	b	h	a	h	a	h	h	a	b	b	b	a	a	h	h	h
lg4	mk1665	37.34	NC_012873.2	58457334	a	-	a	b	a	b	a	a	h	-	-	a	h	-	h	b	h	-	-	a	-	a	h	h	-	a	a	-	a	b	h	a	a	-	h	h	h	b	b	-	h	-	h	h	h
lg4	mk1666	37.34	NC_012873.2	58825136	-	h	a	b	-	b	a	-	h	h	h	h	h	a	a	b	h	-	h	a	-	h	h	h	h	a	a	-	a	b	h	-	h	a	h	h	h	b	b	b	a	a	-	h	h
lg4	mk1667	37.34	NC_012873.2	58823640	a	h	a	b	-	-	a	a	h	h	h	a	h	-	a	b	h	-	h	a	h	h	h	h	h	-	a	a	a	b	h	a	h	a	h	-	h	-	-	b	a	a	b	h	h
lg4	mk1668	37.34	NC_012873.2	58823405	a	h	a	b	-	-	a	a	h	h	h	a	h	a	-	b	h	a	h	a	h	-	h	h	h	-	-	-	a	-	h	a	h	a	h	h	h	-	b	b	a	-	h	h	h
lg4	mk1669	37.34	NC_012873.2	58894771	a	h	a	-	a	b	a	-	h	h	b	a	h	a	a	b	h	a	-	a	h	h	h	h	h	a	a	h	a	b	h	a	h	a	h	h	h	b	b	b	a	a	b	h	h
lg4	mk1670	37.34	NC_012873.2	58851151	-	h	a	-	a	-	a	a	h	h	h	a	h	-	a	b	h	a	h	a	h	h	h	h	h	-	a	a	a	-	h	a	h	a	h	h	h	b	b	b	a	a	-	h	h
lg4	mk1671	37.34	NC_012873.2	58843031	a	h	h	b	a	b	a	a	h	h	h	-	h	a	h	b	h	a	h	a	-	-	h	h	h	-	-	h	-	b	h	a	h	-	h	h	h	b	-	b	a	a	b	h	h
lg4	mk1672	37.34	NC_012873.2	58828668	a	h	a	-	a	b	a	a	h	h	a	-	h	a	a	b	h	a	h	a	h	h	h	h	h	a	a	-	-	b	h	a	h	a	h	h	a	-	b	-	-	a	h	h	h
lg4	mk1673	37.34	NC_012873.2	58761279	a	h	a	b	a	b	a	-	h	h	a	a	h	a	a	b	h	-	h	a	h	h	h	h	h	a	a	a	-	b	h	-	h	a	h	h	-	b	b	b	-	a	h	-	h
lg4	mk1674	37.34	NC_012873.2	58871294	a	h	a	b	-	b	a	-	h	h	a	-	-	a	a	b	h	a	h	a	h	h	h	h	h	-	-	-	-	-	h	a	h	a	h	h	a	b	b	-	a	a	h	-	h
lg4	mk1675	37.34	NC_012873.2	58823554	a	h	-	b	-	b	a	-	h	h	h	a	h	h	a	b	-	-	h	a	h	h	-	h	h	-	-	a	a	-	h	a	h	-	h	h	h	-	-	b	a	a	b	h	h
lg4	mk1676	38.01	NC_012873.2	58723154	a	h	h	b	h	-	-	-	h	h	h	a	h	a	a	b	-	b	b	a	h	h	h	h	h	h	-	a	h	b	h	a	h	a	h	h	a	b	b	b	-	a	-	h	-
lg4	mk1677	38.68	NC_012873.2	58920766	a	h	a	b	h	b	h	h	h	-	b	a	h	h	-	b	-	b	-	a	h	h	h	h	-	h	h	h	h	-	h	a	h	a	h	h	h	-	-	b	a	a	-	h	h
lg4	mk1678	38.68	NC_012873.2	65098742	h	b	-	b	h	b	b	b	h	h	a	b	b	h	-	a	h	b	h	b	a	h	h	h	-	-	h	h	-	h	b	-	h	b	h	h	-	b	b	b	h	-	h	h	-
lg4	mk1679	40.03	NC_012873.2	58921749	a	h	-	b	h	b	h	h	h	h	h	-	h	h	a	b	-	-	b	a	h	h	h	h	h	h	h	h	h	-	h	-	h	a	h	h	h	b	-	-	-	a	-	h	h
lg4	mk1680	40.7	NC_012873.2	58448722	-	-	a	-	-	-	a	-	h	-	h	a	h	-	h	-	h	-	h	a	a	-	h	h	h	-	a	h	a	b	h	-	a	a	a	h	h	b	b	-	h	a	h	h	h
lg4	mk1681	41.37	NC_012873.2	58450540	a	-	h	b	h	b	a	-	-	h	h	-	h	a	h	-	b	b	b	-	h	-	h	h	h	h	a	h	h	b	h	-	a	a	a	-	h	-	-	-	h	-	h	h	h
lg4	mk1682	42.04	NC_012873.2	58442467	a	a	a	-	h	b	a	a	h	h	h	-	h	a	h	b	b	b	b	a	h	-	h	b	h	h	a	h	h	b	h	a	a	a	a	h	h	-	-	b	h	a	-	-	h
lg4	mk1683	44.09	NC_012873.2	58523173	a	h	h	b	a	-	a	-	h	h	a	h	h	h	a	-	h	-	h	-	a	-	h	-	b	a	a	h	h	b	h	a	h	-	a	b	h	b	b	-	h	h	b	-	h
lg4	mk1684	44.09	NC_012873.2	58509955	a	h	h	-	-	b	a	a	h	h	h	h	h	h	h	b	h	a	h	a	-	b	h	b	-	-	a	h	h	-	-	a	h	a	a	h	h	-	b	b	h	h	b	b	h
lg4	mk1685	44.09	NC_012873.2	58531508	a	h	h	b	-	-	a	-	h	h	-	h	h	h	a	b	h	-	h	a	-	-	-	b	b	a	a	h	h	-	h	a	h	a	a	-	h	b	b	-	h	h	b	b	h
lg4	mk1686	46.13	NC_012873.2	65204406	h	b	h	b	h	-	b	b	-	h	h	h	-	h	b	h	h	b	-	b	h	h	b	h	-	h	-	-	-	b	-	-	h	b	h	h	-	b	b	b	-	h	b	h	b
lg4	mk1687	51.77	NC_012873.2	57806624	-	a	h	b	a	-	a	a	h	h	h	h	-	-	a	h	h	a	h	a	a	b	h	h	-	h	a	-	h	-	h	a	h	a	-	h	b	b	b	-	a	-	h	a	h
lg4	mk1688	51.77	NC_012873.2	57748827	a	-	h	b	a	b	a	-	h	h	h	h	b	b	a	h	h	-	-	-	-	b	-	h	b	a	a	h	h	-	h	a	-	a	a	h	-	b	b	-	-	-	h	a	h
lg4	mk1689	51.77	NC_012873.2	57748872	-	-	h	b	a	b	a	-	h	-	h	h	b	b	-	h	h	-	h	a	-	b	-	h	b	a	a	h	h	b	h	a	-	a	a	h	-	b	b	b	-	h	h	a	h
lg4	mk1690	51.77	NC_012873.2	57763197	a	-	h	-	-	b	a	-	h	h	h	h	b	-	a	h	h	a	h	-	a	-	b	h	b	h	a	h	h	-	h	-	h	-	a	-	-	b	-	b	-	h	h	-	h
lg4	mk1691	51.77	NC_012873.2	57748843	a	-	h	b	a	b	a	-	h	-	h	h	b	b	a	h	h	-	-	a	-	-	-	h	b	a	a	h	h	b	h	a	a	a	a	h	-	b	-	b	-	h	h	a	h
lg4	mk1692	51.77	NC_012873.2	57742525	a	a	h	b	-	-	a	-	h	h	h	h	b	-	a	h	h	a	h	a	-	b	h	h	b	h	a	h	h	-	h	-	h	a	a	h	-	b	-	-	a	h	b	a	h
lg4	mk1693	51.77	NC_012873.2	57748839	a	-	h	b	a	b	a	-	h	-	h	h	b	b	a	h	h	-	-	a	-	b	-	h	b	a	a	h	h	-	h	a	-	a	a	h	-	b	b	b	-	h	h	a	h
lg4	mk1694	52.44	NC_012873.2	57745780	-	-	h	b	a	b	a	a	h	h	h	h	b	-	a	h	h	a	h	-	-	b	h	h	b	h	-	h	h	b	h	-	h	a	-	-	b	b	b	-	-	h	-	a	h
lg4	mk1695	52.44	NC_012873.2	57745478	-	a	h	b	a	b	a	a	h	h	h	h	b	b	a	h	h	a	h	-	-	b	h	h	b	h	-	h	h	b	h	-	h	-	-	-	b	-	-	-	-	h	b	a	-
lg4	mk1696	52.44	NC_012873.2	57745429	-	-	h	b	a	b	a	a	h	h	h	h	b	b	a	h	h	a	h	a	-	b	h	h	b	h	-	h	h	b	h	-	h	a	a	-	b	b	-	-	a	h	b	-	-
lg4	mk1697	52.44	NC_012873.2	57737517	a	a	h	-	a	-	a	a	h	-	h	h	-	b	h	h	h	a	h	-	-	b	h	h	-	h	a	h	h	b	h	a	-	a	a	h	b	b	-	b	-	h	-	-	h
lg4	mk1698	53.11	NC_012873.2	57747799	a	a	h	-	a	-	-	a	h	h	h	h	b	-	-	h	h	a	h	a	-	-	-	h	-	h	a	h	h	b	-	-	-	a	a	h	b	b	b	b	-	h	b	a	h
lg4	mk1699	53.78	NC_012873.2	57745484	-	a	h	b	a	b	a	a	h	h	h	h	b	b	a	h	h	a	-	-	-	b	h	h	b	h	-	h	h	b	h	-	h	-	-	h	b	b	-	-	-	h	b	a	h
lg4	mk1700	57.95	NC_012873.2	57969309	-	a	h	b	h	b	a	-	h	h	h	-	b	b	-	h	b	-	b	-	h	-	h	-	b	-	a	-	b	b	h	-	h	-	a	h	-	b	b	b	a	h	h	h	h
lg4	mk1701	57.95	NC_012873.2	57986982	a	-	h	b	h	b	-	a	h	h	-	h	b	b	a	h	b	-	b	h	h	-	h	b	b	b	a	h	-	b	h	-	h	a	a	h	-	-	b	-	a	-	h	h	h
lg4	mk1702	57.95	NC_012873.2	57865914	a	a	h	b	h	b	a	a	h	h	-	h	b	b	a	h	-	-	b	h	h	-	h	b	b	b	-	h	-	b	h	a	h	a	a	h	b	b	-	b	-	h	b	-	h
lg4	mk1703	57.95	NC_012873.2	58025333	a	a	h	b	h	-	a	-	-	h	h	h	b	-	a	h	-	b	b	h	h	b	h	b	-	b	-	h	b	-	h	a	h	-	-	h	-	b	b	-	a	h	h	-	h
lg4	mk1704	57.95	NC_012873.2	57987925	-	a	h	b	h	-	a	a	h	h	h	h	-	b	a	h	-	b	b	h	-	b	h	b	-	b	a	h	b	-	h	a	h	a	a	-	b	-	-	-	a	-	h	h	h
lg4	mk1705	57.95	NC_012873.2	57987870	-	a	h	b	h	-	a	-	h	h	h	h	b	b	a	h	-	-	-	h	h	-	h	b	-	b	a	h	b	-	h	a	h	a	a	-	b	-	-	-	a	h	h	h	h
lg4	mk1706	57.95	NC_012873.2	57988012	-	a	h	b	h	b	a	-	h	h	h	h	-	b	a	h	b	b	-	h	h	b	h	b	-	b	a	h	b	b	h	a	-	a	a	h	b	-	-	-	-	h	h	h	h
lg4	mk1707	57.95	NC_012873.2	58025182	a	a	h	b	-	-	-	a	h	h	h	h	b	-	a	h	b	b	b	h	h	-	-	-	-	-	-	h	b	b	h	a	h	a	a	h	b	b	b	-	a	h	h	h	h
lg4	mk1708	57.95	NC_012873.2	57920387	a	a	h	-	h	b	a	-	h	-	h	h	b	-	a	h	b	b	b	h	h	b	h	b	-	b	a	h	b	-	h	a	h	a	a	h	-	b	-	-	-	h	b	h	h
lg4	mk1709	57.95	NC_012873.2	57917569	-	a	h	b	h	b	a	a	-	h	h	-	b	b	a	h	-	-	b	h	h	b	h	b	-	b	a	h	b	b	h	a	h	a	-	h	b	-	b	-	a	h	h	h	h
lg4	mk1710	57.95	NC_012873.2	58025387	a	-	h	b	-	b	a	-	-	h	h	h	b	-	a	h	-	-	-	h	h	b	h	b	b	b	-	h	b	-	h	-	h	a	-	h	b	-	-	-	a	h	h	h	h
lg4	mk1711	57.95	NC_012873.2	57917551	a	a	h	b	h	b	a	a	a	h	h	-	b	b	a	h	-	b	b	h	h	b	h	b	-	b	a	h	b	b	h	a	h	a	-	h	b	-	b	-	a	h	h	h	h
lg4	mk1712	57.95	NC_012873.2	57929763	a	a	h	b	-	b	a	a	h	h	h	h	b	-	a	h	-	-	b	h	h	-	h	b	b	-	a	h	-	b	h	-	h	-	a	h	b	-	b	-	-	h	h	h	h
lg4	mk1713	57.95	NC_012873.2	57866216	a	-	h	b	h	b	a	a	h	h	h	h	b	-	a	-	b	-	b	h	h	-	h	b	b	b	-	h	-	b	h	-	h	a	a	h	b	-	-	b	-	h	-	h	h
lg4	mk1714	57.95	NC_012873.2	58025138	-	-	h	b	h	-	a	a	h	h	h	h	b	b	a	h	-	b	-	h	h	-	-	-	b	b	-	h	b	b	h	a	h	a	-	h	-	b	b	b	-	h	h	h	h
lg4	mk1715	57.95	NC_012873.2	58035065	a	-	h	-	h	b	a	a	h	-	h	h	b	-	a	h	-	b	-	h	h	b	h	b	b	b	-	h	b	b	h	a	h	a	a	h	b	b	b	-	h	h	-	h	h
lg4	mk1716	57.95	NC_012873.2	58025075	a	a	h	b	h	b	a	-	h	h	h	h	b	b	a	-	-	b	b	h	-	-	-	-	b	-	a	h	b	b	h	a	h	a	a	h	-	b	b	-	-	h	-	h	h
lg4	mk1717	58.62	NC_012873.2	58032609	a	a	h	b	h	b	a	-	h	h	-	h	b	b	a	h	-	b	-	h	h	b	-	b	-	b	a	h	b	b	h	-	-	a	a	h	b	b	b	b	-	h	h	-	h
lg4	mk1718	58.62	NC_012873.2	58037668	a	-	h	b	h	-	-	a	-	h	-	h	-	-	-	h	b	b	b	h	h	-	h	b	b	b	a	h	-	b	h	a	h	a	a	h	b	b	-	b	h	h	-	h	h
lg4	mk1719	58.62	NC_012873.2	58029887	a	a	h	b	h	b	-	a	h	h	h	h	b	b	a	h	b	b	-	h	h	-	h	b	b	b	a	h	b	b	-	a	h	-	-	-	-	-	-	b	h	h	h	h	h
lg4	mk1720	58.62	NC_012873.2	57709624	a	a	h	b	a	-	a	a	h	h	h	h	b	b	a	h	h	a	h	h	a	-	h	-	-	-	-	h	h	b	h	a	h	-	-	h	-	-	b	-	h	h	h	h	h
lg4	mk1721	58.62	NC_012873.2	57741732	-	a	h	b	h	b	-	a	h	h	h	h	b	b	a	h	-	b	-	h	h	b	h	b	b	-	-	h	-	b	h	a	h	-	-	h	b	b	-	-	h	h	-	h	h
lg4	mk1722	58.62	NC_012873.2	57988056	a	a	h	b	h	b	a	-	h	h	h	h	b	b	a	h	b	b	-	h	h	b	-	b	b	b	-	h	b	b	h	a	h	a	a	h	b	-	-	-	-	h	h	h	-
lg4	mk1723	58.62	NC_012873.2	57988291	a	a	h	b	h	b	a	a	h	h	h	h	b	b	a	h	b	b	b	h	h	b	h	b	-	b	a	h	-	b	h	a	h	a	a	h	-	-	b	b	-	h	h	-	-
lg4	mk1724	58.62	NC_012873.2	58032262	a	a	-	-	h	b	a	-	h	h	h	h	b	b	a	h	b	b	-	h	h	b	h	b	-	b	a	h	-	b	h	-	h	a	-	h	b	b	-	b	h	h	-	h	h
lg4	mk1725	58.62	NC_012873.2	57687542	a	a	h	b	a	-	a	-	-	h	-	h	b	b	h	h	-	-	h	-	a	h	h	b	b	h	a	h	-	b	h	a	h	a	a	h	b	b	-	b	h	h	b	h	h
lg4	mk1726	58.62	NC_012873.2	57988068	a	a	h	b	h	b	a	-	h	h	h	h	b	b	a	h	b	b	-	h	h	b	-	b	b	b	-	h	b	b	h	a	h	a	a	h	-	-	-	b	-	h	h	h	h
lg4	mk1727	58.62	NC_012873.2	57988091	a	a	h	b	h	b	a	-	h	h	h	h	b	b	a	h	-	b	-	h	h	b	-	b	b	b	a	h	b	b	h	a	h	a	a	h	b	-	-	b	-	h	h	h	h
lg4	mk1728	62.07	NC_012873.2	58219777	a	-	-	b	h	-	a	a	h	h	h	-	h	-	a	h	h	-	-	a	h	a	h	b	h	b	-	a	h	h	a	a	a	-	a	-	b	-	-	b	h	-	h	h	h
lg4	mk1729	62.07	NC_012873.2	58229585	a	a	-	b	h	-	a	a	h	h	h	a	h	h	-	h	h	b	-	a	h	-	h	b	h	b	-	a	h	h	a	-	a	a	a	h	b	-	-	-	-	-	b	h	h
lg4	mk1730	65.52	NC_012873.2	58128652	-	a	-	b	a	-	a	-	h	h	a	h	h	-	a	h	-	-	h	-	a	b	h	h	b	h	a	a	h	h	-	-	h	-	a	h	h	b	-	b	h	h	h	-	h
lg4	mk1731	65.52	NC_012873.2	58085431	a	a	h	b	-	-	a	a	h	h	a	h	h	-	a	h	a	a	h	a	a	b	h	h	-	-	-	a	h	h	a	-	h	a	a	h	h	-	-	b	h	-	h	a	h
lg4	mk1732	65.52	NC_012873.2	58131935	a	-	h	-	a	b	a	a	h	-	-	h	h	-	a	h	a	-	-	a	a	b	h	h	b	h	-	-	h	h	-	a	h	a	-	h	h	b	b	b	h	h	h	a	-
lg4	mk1733	65.52	NC_012873.2	58129573	a	a	h	-	a	b	a	a	h	h	a	h	h	b	a	h	a	-	h	-	-	-	h	h	b	h	-	-	h	h	a	-	h	a	a	h	h	b	b	-	-	h	h	a	h
lg4	mk1734	65.52	NC_012873.2	58129330	a	-	h	b	-	b	a	a	-	h	a	h	h	b	a	h	a	-	-	a	a	-	h	h	-	h	-	-	h	h	a	-	h	a	a	h	-	b	b	-	-	h	h	a	h
lg4	mk1735	65.52	NC_012873.2	58076937	a	a	h	-	a	b	-	-	h	h	-	h	h	-	-	h	a	a	h	-	-	b	h	h	-	h	a	a	h	h	a	a	h	a	-	h	h	b	b	b	h	-	h	a	h
lg4	mk1736	65.52	NC_012873.2	57699851	-	a	-	b	a	b	a	-	h	b	a	h	h	b	-	h	-	-	h	h	a	h	h	-	-	h	a	a	h	h	a	-	h	-	a	h	h	b	-	b	h	h	-	h	h
lg4	mk1737	65.52	NC_012873.2	57699726	a	a	h	b	a	-	a	-	-	-	-	h	h	b	-	h	-	-	-	h	a	h	h	-	-	h	a	a	h	h	a	a	-	a	-	h	h	b	-	b	h	h	b	h	h
lg4	mk1738	65.52	NC_012873.2	57702777	a	a	h	b	a	b	-	-	h	h	a	h	h	b	-	h	a	-	h	h	-	h	h	b	b	h	a	a	h	h	a	a	h	-	a	-	h	b	b	-	-	h	b	-	h
lg4	mk1739	65.52	NC_012873.2	57703588	a	a	h	b	-	b	-	a	h	-	a	h	h	b	-	h	a	-	h	h	a	h	h	b	-	a	a	a	h	-	a	a	h	-	a	h	h	-	-	-	h	h	h	-	h
lg4	mk1740	65.52	NC_012873.2	57707484	a	a	h	b	-	b	a	a	h	h	-	h	h	b	a	h	a	a	h	h	-	-	-	b	-	a	a	a	h	h	a	-	h	a	a	h	h	-	b	b	h	h	h	h	h
lg4	mk1741	66.19	NC_012873.2	58229343	a	a	-	b	h	-	a	a	h	h	h	a	h	h	-	h	h	b	-	a	h	-	h	b	-	-	a	a	h	h	a	a	a	a	a	h	-	b	-	-	-	a	b	h	-
lg4	mk1742	66.19	NC_012873.2	58241005	a	a	a	b	h	b	a	a	h	h	h	a	h	h	a	h	h	b	b	-	h	-	h	b	h	b	-	a	h	h	-	a	a	a	-	h	h	b	-	-	h	-	h	h	h
lg4	mk1743	67.54	NC_012873.2	58231754	a	a	a	b	h	b	a	h	h	h	h	a	h	-	h	h	h	b	-	a	h	a	h	b	h	b	a	a	h	h	-	a	-	-	-	h	-	b	b	b	h	a	b	-	h
lg4	mk1744	70.99	NC_012873.2	57207927	b	b	a	h	a	b	-	a	-	h	h	a	h	h	h	h	a	-	h	h	a	h	h	-	h	a	-	h	a	h	-	h	h	-	a	h	b	b	b	b	-	a	h	h	h
lg4	mk1745	73.03	NC_012873.2	57116961	b	b	-	h	a	h	a	a	h	h	a	h	-	h	h	h	h	-	-	h	-	a	h	h	b	a	h	a	h	-	-	-	b	a	a	h	-	b	-	b	b	h	h	h	h
lg4	mk1746	73.03	NC_012873.2	57127043	-	-	a	h	-	h	a	-	h	h	a	h	h	h	h	h	-	-	h	h	-	-	h	h	b	-	h	-	h	h	-	h	-	a	-	h	h	b	b	b	b	h	h	h	h
lg4	mk1747	73.03	NC_012873.2	57123254	-	b	a	h	a	h	a	-	h	h	-	h	h	h	h	h	h	a	h	h	-	-	-	h	b	a	h	a	h	h	a	h	b	a	a	h	h	b	b	-	-	h	h	h	h
lg4	mk1748	73.03	NC_012873.2	57121231	-	b	-	h	-	h	a	a	h	h	a	h	h	h	h	-	h	-	h	h	a	a	h	h	-	a	h	a	h	h	a	-	-	-	a	h	h	b	b	b	-	h	h	h	h
lg4	mk1749	73.03	NC_012873.2	57140856	b	b	-	h	a	h	-	a	h	h	a	h	h	h	h	h	h	-	h	h	-	-	h	h	-	a	h	a	h	-	-	h	-	a	a	h	h	b	-	-	b	h	h	h	h
lg4	mk1750	73.03	NC_012873.2	57115635	b	b	-	h	a	h	a	-	-	h	-	h	h	h	h	h	h	a	h	h	a	-	h	h	-	-	h	a	h	h	a	h	b	a	a	-	h	b	-	b	-	h	h	h	-
lg4	mk1751	73.03	NC_012873.2	57120847	b	b	-	h	a	h	-	a	h	h	-	h	h	h	h	h	h	-	h	h	-	a	h	h	-	a	-	-	h	h	a	h	b	a	-	h	h	b	b	b	b	h	-	h	h
lg4	mk1752	73.03	NC_012873.2	57040802	b	b	a	h	a	-	a	-	-	h	-	h	h	h	b	h	h	-	h	a	a	a	-	a	-	-	h	a	h	h	-	h	b	b	a	h	h	b	b	b	-	h	h	a	h
lg4	mk1753	73.03	NC_012873.2	57143926	-	b	a	h	-	h	a	a	h	h	a	-	h	h	h	h	h	-	h	h	-	a	h	h	-	a	h	a	h	-	-	h	-	-	a	-	-	b	b	-	b	h	h	h	h
lg4	mk1754	73.03	NC_012873.2	57144734	b	-	a	h	-	h	a	-	h	h	-	h	h	h	h	h	h	-	h	h	a	-	h	h	b	a	h	a	h	h	-	h	b	-	-	h	h	b	b	-	b	-	-	h	h
lg4	mk1755	73.03	NC_012873.2	57144638	b	b	a	h	-	h	a	-	h	h	a	h	h	h	h	h	h	a	h	h	-	a	h	h	-	a	-	a	h	h	a	-	-	a	a	b	-	b	-	-	b	-	-	h	h
lg4	mk1756	73.03	NC_012873.2	57144384	b	b	a	-	-	h	a	a	h	h	a	-	h	-	h	-	h	a	h	h	-	a	h	h	-	a	h	a	h	h	-	h	-	a	a	h	h	b	-	b	b	h	h	h	h
lg4	mk1757	73.03	NC_012873.2	57144495	b	b	a	h	-	h	a	a	h	h	-	h	h	h	-	h	h	a	h	h	-	a	h	h	-	a	h	a	h	h	a	-	b	a	a	-	h	b	b	b	b	h	h	-	h
lg4	mk1758	73.7	NC_012873.2	57144587	b	b	-	h	-	h	a	-	h	h	a	h	h	h	h	h	h	a	-	h	-	a	h	h	b	a	h	a	h	h	a	h	b	a	a	-	h	b	b	b	b	-	-	h	h
lg4	mk1759	74.38	NC_012873.2	57144610	b	b	a	h	-	h	a	-	h	h	a	h	h	h	h	h	h	a	h	h	-	a	h	h	b	a	-	a	h	h	a	-	b	a	a	-	h	b	b	-	b	-	-	h	h
lg4	mk1760	75.05	NC_012873.2	57144626	b	b	a	h	-	h	a	-	h	h	a	h	h	h	h	h	h	a	h	h	-	a	h	h	b	a	-	a	h	h	-	-	b	a	a	b	h	b	-	-	b	-	-	h	h
lg4	mk1761	77.09	NC_012873.2	57035096	b	-	a	h	a	-	a	-	h	h	a	h	-	h	h	h	h	b	h	a	-	-	h	a	-	a	h	-	h	-	h	h	-	b	a	h	a	b	b	a	h	h	h	a	h
lg4	mk1762	81.99	NC_012873.2	65229777	-	-	h	h	a	b	b	-	a	h	h	-	b	h	h	h	h	-	h	b	h	h	-	a	a	-	h	b	b	b	h	-	-	-	h	-	h	-	b	b	h	h	-	a	h
lg4	mk1763	82.66	NC_012873.2	65220310	a	h	h	h	a	b	b	b	-	-	h	h	-	h	h	h	h	a	h	b	h	h	h	a	-	a	h	-	b	-	h	a	a	b	h	a	h	h	b	b	b	h	-	a	h
lg4	mk1764	82.66	NC_012873.2	65226444	h	h	h	h	a	b	b	-	-	h	h	h	b	h	h	h	h	a	h	b	h	-	h	h	a	-	-	b	b	-	h	a	a	b	-	h	h	h	b	-	-	h	-	a	h
lg4	mk1765	82.66	NC_012873.2	65229826	a	h	h	h	a	b	-	b	a	h	h	h	b	h	h	-	h	a	h	b	h	h	h	a	-	a	-	b	b	b	h	a	-	-	h	-	h	h	b	b	h	h	a	a	h
lg4	mk1766	84.01	NC_012873.2	65167387	h	-	b	h	h	b	b	-	a	h	-	b	-	h	b	h	h	a	h	b	h	h	b	-	a	b	h	-	b	b	b	h	a	-	-	h	h	h	-	b	h	b	b	a	h
lg4	mk1767	84.01	NC_012873.2	64171002	h	b	b	b	a	b	b	-	-	h	b	h	b	b	b	-	b	-	-	b	h	h	-	a	a	b	h	b	-	b	h	-	h	b	h	b	h	h	b	b	h	h	b	a	h
lg4	mk1768	84.68	NC_012873.2	64167804	h	-	b	b	h	b	b	b	h	h	-	h	-	b	b	h	b	a	-	b	h	h	-	a	-	-	h	b	b	-	h	a	h	b	h	b	h	-	b	-	h	h	b	-	h
lg4	mk1769	84.68	NC_012873.2	64167839	-	b	b	b	h	-	b	b	h	h	-	h	-	b	b	h	b	-	-	-	h	h	b	a	a	b	h	b	b	-	h	a	h	b	h	b	h	h	b	b	h	h	b	a	h
lg4	mk1770	84.68	NC_012873.2	65027780	h	b	b	b	-	h	b	b	b	h	h	-	b	-	-	a	-	a	-	-	-	-	b	a	a	h	h	-	-	h	b	h	h	b	h	h	h	h	b	b	h	b	b	a	h
lg4	mk1771	84.68	NC_012873.2	65030683	h	b	b	b	h	h	b	b	b	h	h	b	-	b	b	a	b	-	b	b	a	-	b	a	-	h	h	-	b	h	-	a	h	b	-	h	h	h	b	b	h	b	-	a	h
lg4	mk1772	86.03	NC_012873.2	65203870	h	b	h	b	h	b	-	b	a	h	h	h	-	h	b	h	h	-	h	b	h	-	b	h	b	h	h	b	-	-	h	-	h	b	h	h	-	-	b	b	h	h	-	h	-
lg4	mk1773	88.77	NC_012873.2	62403248	h	b	-	h	b	-	a	-	h	-	-	b	b	-	b	h	h	b	h	-	h	b	h	h	h	h	h	b	h	a	-	a	h	b	b	h	-	h	b	b	h	b	h	a	h
lg4	mk1774	88.77	NC_012873.2	62403560	h	-	a	h	b	h	a	a	h	b	h	b	-	b	b	h	h	b	h	-	-	-	h	h	-	h	h	b	-	h	b	a	h	b	b	h	b	h	b	-	h	b	h	a	-
lg4	mk1775	89.44	NC_012873.2	62774199	h	-	h	-	b	h	h	h	h	b	h	-	h	-	h	h	h	b	h	b	-	b	h	h	a	h	-	b	h	b	h	a	h	b	-	h	b	-	-	-	h	h	h	a	h
lg4	mk1776	89.44	NC_012873.2	62782859	h	-	h	b	-	h	h	h	h	-	h	-	h	-	h	h	h	b	h	b	-	b	h	h	a	h	h	b	-	h	-	a	h	-	b	h	b	h	b	b	h	h	h	a	h
lg4	mk1777	89.44	NC_012873.2	62784496	-	-	h	b	b	h	h	h	h	b	h	b	h	b	h	h	h	b	h	-	-	b	h	h	a	h	h	b	h	h	h	-	h	b	b	h	b	h	b	b	h	-	h	-	h
lg4	mk1778	89.44	NC_012873.2	62784561	-	b	h	-	b	h	h	h	h	b	h	-	h	-	h	h	-	-	-	b	-	b	h	h	a	h	h	-	h	h	h	a	h	b	b	-	b	h	b	b	h	h	h	-	h
lg4	mk1779	89.44	NC_012873.2	62784643	h	b	h	b	b	h	h	h	h	b	-	-	h	-	h	h	-	-	h	b	b	-	h	h	a	h	h	b	h	h	h	a	h	b	b	-	b	h	b	b	-	h	h	a	h
lg4	mk1780	89.44	NC_012873.2	62782877	h	-	h	b	-	h	h	h	h	-	h	b	h	b	-	h	h	b	h	b	-	b	h	h	a	h	h	b	h	h	h	a	h	-	b	h	-	h	b	b	h	h	h	a	h
lg4	mk1781	89.44	NC_012873.2	62785613	a	-	h	b	b	h	-	h	h	b	h	-	h	-	h	h	-	b	h	b	b	-	h	h	a	h	-	b	h	h	-	b	h	b	b	h	b	h	-	b	h	h	h	-	h
lg4	mk1782	89.44	NC_012873.2	62782842	h	b	h	b	b	h	h	h	h	-	h	-	h	b	h	h	h	b	h	b	-	b	h	h	a	h	h	b	-	h	-	a	h	-	b	h	b	h	b	b	h	h	h	a	-
lg4	mk1783	89.44	NC_012873.2	62782630	h	b	h	b	-	h	h	h	h	b	h	-	h	b	h	h	h	b	h	-	b	b	h	h	a	h	h	b	-	h	h	a	h	b	b	h	b	h	b	b	h	h	h	-	-
lg4	mk1784	89.44	NC_012873.2	62782902	h	-	h	-	-	h	h	h	h	b	h	b	h	b	-	h	h	b	h	-	-	-	h	h	a	h	h	b	h	h	h	a	h	-	b	h	-	h	b	-	h	h	h	a	h
lg4	mk1785	89.44	NC_012873.2	62785674	-	-	h	b	b	h	h	h	h	b	h	-	h	-	h	h	h	b	-	b	b	b	h	h	a	h	-	b	h	h	h	-	h	b	b	h	b	h	b	b	h	h	h	a	h
lg4	mk1786	90.11	NC_012873.2	62778596	h	-	-	b	b	h	h	h	h	b	h	b	h	b	h	h	h	b	h	b	b	b	h	-	a	-	-	b	h	h	h	a	h	b	b	h	b	h	b	b	h	-	-	a	h
lg4	mk1787	91.47	NC_012873.2	62368531	h	-	-	h	h	h	a	a	h	-	h	h	b	b	b	h	h	-	h	b	-	h	h	h	h	-	h	b	h	-	b	a	-	b	-	h	-	a	-	-	h	-	-	-	-
lg4	mk1788	92.82	NC_012873.2	62175038	h	-	-	h	h	h	a	-	-	b	h	h	h	b	h	h	h	b	h	-	-	h	h	a	a	-	a	b	h	a	-	-	h	b	b	-	h	a	b	-	h	-	h	a	h
lg4	mk1789	93.49	NC_012873.2	62174909	h	-	a	h	h	h	a	-	h	b	h	h	h	b	h	h	h	b	h	b	h	h	h	a	a	a	a	b	h	a	-	a	-	b	b	-	-	a	b	a	h	-	h	a	h
lg4	mk1790	93.49	NC_012873.2	62368013	-	b	a	h	h	h	a	-	h	h	h	h	-	-	b	h	h	b	h	b	h	-	h	h	h	-	h	-	h	a	-	a	a	-	b	h	b	-	b	-	h	h	a	a	a
lg4	mk1791	94.84	NC_012873.2	59743162	h	b	a	h	b	b	b	-	-	-	a	-	h	-	h	h	a	b	h	b	b	-	b	h	h	h	h	-	h	h	a	a	a	b	h	h	h	-	-	b	-	a	h	h	h
lg4	mk1792	94.84	NC_012873.2	59742947	h	b	-	h	b	b	b	b	h	b	-	h	h	b	h	h	-	b	h	b	b	a	b	h	h	h	h	b	h	h	a	-	-	b	-	h	-	-	-	-	a	a	-	h	h
lg4	mk1793	94.84	NC_012873.2	59744708	h	-	a	h	b	-	b	b	h	-	a	-	h	b	h	h	a	b	-	b	-	a	b	h	h	h	h	b	h	h	-	a	-	b	h	h	h	b	-	-	a	a	h	h	h
lg4	mk1794	94.84	NC_012873.2	59744707	h	-	a	h	b	-	b	-	h	-	a	-	h	b	h	h	a	b	-	b	-	a	b	h	h	h	h	b	h	h	a	a	-	b	h	h	h	b	-	b	a	a	h	h	h
lg4	mk1795	94.84	NC_012873.2	59743654	h	b	a	h	b	-	b	-	-	h	a	h	-	b	h	h	a	b	h	b	b	-	-	h	-	h	h	b	h	h	a	a	a	b	-	h	h	-	b	b	-	a	h	h	-
lg4	mk1796	96.19	NC_012873.2	60970404	h	h	a	-	h	h	h	h	h	h	-	h	b	h	h	h	-	h	h	b	-	a	h	a	h	-	h	h	b	a	-	-	a	b	h	b	b	a	b	-	h	-	-	a	h
lg4	mk1797	96.19	NC_012873.2	59653555	h	-	a	h	-	-	b	b	h	b	a	h	h	-	h	h	h	h	a	-	b	a	b	h	h	a	h	h	a	h	a	a	-	-	h	h	h	b	-	b	-	a	b	h	h
lg4	mk1798	96.19	NC_012873.2	59673334	h	b	a	h	h	b	b	b	h	-	-	h	h	b	h	h	-	h	a	b	-	a	b	h	h	a	h	h	a	h	a	a	a	b	h	h	h	b	b	-	-	-	b	h	h
lg4	mk1799	96.19	NC_012873.2	59657551	h	-	a	h	h	b	b	b	h	b	-	h	h	-	h	h	h	h	a	b	-	h	-	h	h	-	h	h	a	h	a	a	h	b	-	h	h	b	b	b	-	-	b	h	h
lg4	mk1800	97.54	NC_012873.2	59499463	h	-	-	-	h	-	a	-	h	-	-	h	h	h	h	h	a	h	a	b	b	a	h	h	h	a	-	h	a	-	a	a	a	b	b	h	h	a	b	a	-	-	a	h	h
lg4	mk1801	97.54	NC_012873.2	59630231	h	b	h	h	h	b	h	h	h	b	a	b	-	b	h	h	h	h	-	b	b	b	h	h	b	-	h	h	h	b	h	a	h	b	h	h	h	-	-	a	h	b	h	h	h
lg4	mk1802	97.54	NC_012873.2	59500302	h	b	a	b	h	b	-	-	h	h	-	h	h	h	h	h	a	h	a	b	b	a	h	h	h	a	-	h	-	-	a	-	a	b	b	h	h	a	-	a	a	h	a	h	h
lg4	mk1803	97.54	NC_012873.2	59630060	h	b	h	h	h	-	h	h	h	b	a	b	h	b	h	h	h	h	-	b	-	-	h	h	b	a	h	h	h	b	h	-	h	b	h	-	h	-	b	-	h	b	h	h	h
lg4	mk1804	98.21	NC_012873.2	59488681	h	-	a	-	h	b	a	a	h	h	-	h	-	h	h	h	h	h	a	-	b	a	h	h	h	-	a	h	a	-	h	a	a	b	b	h	h	-	h	a	h	h	a	-	h
lg4	mk1805	98.21	NC_012873.2	59499449	h	-	-	-	h	-	a	-	h	-	-	h	h	h	h	h	a	h	a	b	b	a	h	h	h	a	-	h	a	-	a	a	a	-	b	h	h	a	b	a	-	-	a	h	h
lg4	mk1806	99.57	NC_012873.2	59499557	h	b	-	b	h	b	-	a	h	-	a	h	h	h	h	h	-	h	a	b	b	a	h	h	-	a	-	h	a	-	a	a	a	b	b	h	h	a	-	-	-	h	a	h	h
lg4	mk1807	100.24	NC_012873.2	65166809	h	b	-	h	h	b	-	-	-	-	b	h	b	-	-	h	h	-	h	b	-	h	b	a	-	h	h	b	b	-	h	a	a	-	h	h	h	h	b	-	h	h	b	-	h
lg4	mk1808	100.24	NC_012873.2	65166812	h	b	-	h	h	b	-	-	-	-	b	h	b	h	-	h	h	-	h	b	-	h	b	a	-	h	h	b	b	-	h	a	a	-	h	h	h	h	b	-	h	h	b	-	h
lg4	mk1809	100.91	NC_012873.2	65166920	h	b	-	h	h	b	b	b	-	h	b	h	b	h	b	h	-	-	h	-	-	h	b	a	-	h	h	-	b	b	h	a	a	-	-	h	h	h	-	-	h	-	-	a	h
lg4	mk1810	102.95	NC_012873.2	56842654	b	-	h	h	h	a	h	-	-	-	a	-	b	-	-	b	-	b	h	h	b	h	b	a	h	a	h	h	-	b	b	b	h	b	b	h	-	b	-	a	h	a	h	h	b
lg4	mk1811	104.3	NC_012873.2	56842833	b	b	h	h	-	-	h	h	b	h	a	a	-	-	h	b	a	b	h	h	b	h	b	a	h	a	h	h	-	-	b	b	h	-	b	h	-	b	-	a	h	a	h	h	b
lg4	mk1812	104.3	NC_012873.2	56842907	b	b	h	h	h	-	h	h	b	h	a	a	-	-	h	b	a	-	h	h	b	h	-	-	h	a	h	h	-	-	b	b	h	b	b	h	-	b	-	-	h	a	h	h	b
lg4	mk1813	104.97	NC_012873.2	56842682	-	b	h	h	h	-	h	h	-	h	-	-	b	-	h	b	-	b	h	h	b	h	b	-	h	a	h	h	-	b	b	b	h	b	b	h	a	-	-	a	h	a	h	h	b
lg4	mk1814	109.14	NC_012873.2	12397165	h	b	b	-	-	-	a	-	h	-	h	a	b	a	-	a	-	a	-	h	-	h	b	h	a	b	-	h	b	h	a	h	h	-	b	a	h	-	a	-	b	-	a	a	h
lg4	mk1815	109.14	NC_012873.2	12397825	h	-	b	-	a	-	a	a	h	a	h	a	b	-	h	-	b	a	h	h	-	h	b	h	a	b	-	h	-	h	a	h	h	a	-	a	h	b	-	h	b	a	-	a	h
lg4	mk1816	109.81	NC_012873.2	12397436	h	b	-	a	-	-	a	-	h	-	h	a	b	a	h	a	b	a	-	h	b	h	-	h	a	b	a	h	b	h	a	h	h	-	b	a	h	b	a	h	b	a	a	a	h
lg4	mk1817	109.81	NC_012873.2	12399845	h	b	-	a	-	b	a	-	h	-	h	a	b	-	-	a	b	a	h	h	b	-	b	h	-	b	a	h	b	h	-	h	h	a	b	-	h	b	-	h	b	-	-	a	h
lg4	mk1818	109.81	NC_012873.2	12396504	h	b	b	a	-	b	a	a	-	a	h	a	-	a	h	a	b	-	h	h	b	-	b	h	a	b	-	h	b	h	-	h	h	-	b	-	h	-	a	h	b	a	a	-	h
lg4	mk1819	109.81	NC_012873.2	12399838	h	b	-	a	a	b	a	-	h	-	h	a	-	a	-	a	b	a	h	h	b	h	b	h	-	b	a	h	b	h	-	h	h	a	b	-	h	b	-	h	b	-	-	a	h
lg4	mk1820	109.81	NC_012873.2	12397162	h	b	b	-	-	-	a	-	h	-	h	a	b	a	h	a	-	a	-	h	-	h	b	h	a	b	-	h	b	h	a	h	h	a	b	a	h	-	a	-	b	-	a	a	h
lg4	mk1821	109.81	NC_012873.2	12395186	h	b	-	a	a	b	a	a	h	a	h	-	b	-	h	-	b	a	h	h	-	h	-	h	a	b	a	-	b	h	-	-	h	a	-	a	-	b	a	h	b	a	a	a	-
lg4	mk1822	109.81	NC_012873.2	12398687	h	b	-	a	a	b	a	a	h	a	h	-	b	-	h	a	b	-	h	h	-	h	b	h	-	b	-	h	b	h	a	h	h	-	b	a	h	-	-	-	b	a	a	a	h
lg4	mk1823	109.81	NC_012873.2	12387354	h	-	b	-	a	b	a	a	h	a	h	a	b	a	h	a	b	-	h	h	b	h	-	h	-	b	a	h	-	h	a	h	h	-	b	a	h	b	-	h	b	a	-	a	h
lg4	mk1824	109.81	NC_012873.2	12405444	-	b	b	a	-	b	a	-	h	a	h	-	b	-	h	-	b	a	h	h	-	h	-	h	a	b	-	h	b	h	a	h	h	a	b	-	h	b	a	h	-	-	a	a	-
lg4	mk1825	109.81	NC_012873.2	12399421	h	b	-	a	-	b	a	-	h	a	h	a	-	a	h	a	b	a	h	h	-	h	b	h	-	b	-	h	b	h	-	h	b	a	-	a	h	b	a	h	b	a	-	a	h
lg4	mk1826	109.81	NC_012873.2	12396482	h	b	b	a	a	b	a	a	h	a	h	a	b	a	h	a	b	a	-	h	b	h	b	h	a	b	-	h	b	h	a	h	h	-	b	a	h	-	a	h	b	-	a	-	-
lg4	mk1827	109.81	NC_012873.2	12399810	h	b	-	a	-	b	a	a	h	a	h	a	b	-	-	a	b	a	h	-	b	h	b	h	-	-	a	h	b	h	-	h	h	-	b	a	h	b	-	h	b	a	-	a	h
lg4	mk1828	109.81	NC_012873.2	12399488	h	b	b	a	a	b	a	-	h	a	h	-	-	a	h	a	b	a	h	h	b	-	b	h	-	b	-	h	b	h	-	-	h	a	b	-	h	b	-	h	b	a	-	a	h
lg4	mk1829	109.81	NC_012873.2	12395277	h	-	-	-	-	b	a	a	h	a	h	-	-	-	h	a	b	a	h	h	-	h	b	h	a	b	-	h	b	h	a	h	h	-	b	a	h	b	a	h	b	a	-	a	h
lg4	mk1830	109.81	NC_012873.2	12398660	h	b	-	a	a	b	a	a	h	a	h	-	b	a	h	a	-	a	h	h	-	h	-	h	-	b	-	h	b	h	a	h	h	-	b	a	h	-	-	-	b	a	a	a	h
lg4	mk1831	109.81	NC_012873.2	12395349	h	-	b	-	-	b	a	a	h	a	h	a	-	-	h	a	-	a	h	h	b	h	b	h	a	b	-	h	b	h	-	-	h	a	b	-	h	b	a	h	b	a	a	a	h
lg4	mk1832	109.81	NC_012873.2	12419486	h	-	-	a	a	b	a	-	h	a	h	a	b	a	-	a	-	a	h	h	b	h	b	h	a	b	a	h	b	h	-	h	h	-	-	a	h	-	a	h	-	-	-	a	h
lg4	mk1833	109.81	NC_012873.2	12399385	h	b	b	a	a	b	a	-	h	a	h	a	-	a	h	a	b	a	h	h	b	h	b	h	-	b	-	h	-	h	-	h	-	a	-	-	-	b	a	h	b	a	-	a	h
lg4	mk1834	109.81	NC_012873.2	12419558	h	b	b	h	a	b	a	-	h	a	h	a	b	a	h	a	b	-	h	h	b	h	b	h	a	b	a	h	-	h	-	h	h	a	b	a	h	-	a	h	-	a	-	a	h
lg4	mk1835	109.81	NC_012873.2	12396456	h	b	b	a	a	b	a	a	h	a	h	a	b	-	h	a	b	a	-	h	b	h	b	h	a	b	-	h	b	h	a	h	h	-	b	a	h	-	a	h	b	-	a	a	-
lg4	mk1836	109.81	NC_012873.2	12399820	h	b	-	a	-	b	a	a	h	-	h	a	b	a	-	a	b	a	h	h	b	h	b	h	-	-	a	h	b	h	a	h	h	-	b	-	h	b	-	h	b	a	-	a	h
lg4	mk1837	109.81	NC_012873.2	12421949	h	b	b	-	a	b	a	-	h	a	h	a	-	-	h	a	b	a	h	h	-	-	b	h	-	b	-	h	b	h	a	h	h	a	b	a	h	b	a	h	b	a	-	a	h
lg4	mk1838	109.81	NC_012873.2	12397054	h	b	b	-	-	-	a	a	h	a	-	-	b	a	h	a	b	a	h	h	-	h	b	h	a	b	-	-	b	-	a	h	h	a	b	a	h	-	a	h	b	a	-	-	h
lg4	mk1839	109.81	NC_012873.2	12396907	h	b	b	a	-	b	a	a	h	a	h	a	b	a	-	-	b	a	-	-	b	-	b	h	-	b	a	h	b	h	-	h	h	a	b	a	h	-	a	h	b	a	a	a	h
lg4	mk1840	109.81	NC_012873.2	12395380	h	-	b	-	a	b	a	-	h	a	h	a	-	-	h	a	-	a	h	h	b	h	b	h	a	b	-	h	b	h	-	-	h	a	b	a	h	b	a	-	b	a	a	a	h
lg4	mk1841	109.81	NC_012873.2	12396256	h	b	b	-	a	b	a	a	h	a	h	a	-	a	h	a	b	-	h	h	b	h	b	h	a	b	-	h	b	h	-	-	h	a	-	-	h	b	a	h	b	a	-	a	h
lg4	mk1842	109.81	NC_012873.2	12396316	h	b	b	a	a	b	a	a	h	a	-	a	-	a	h	a	b	a	h	h	b	-	-	h	a	-	-	h	-	h	-	-	h	a	b	-	h	b	a	h	b	a	-	a	h
lg4	mk1843	109.81	NC_012873.2	12396311	h	b	b	a	a	b	a	a	h	a	-	a	-	a	h	a	b	-	h	h	b	-	-	h	a	b	-	h	-	h	-	-	h	a	b	-	h	b	a	h	b	a	-	a	h
lg4	mk1844	109.81	NC_012873.2	12399559	h	b	-	a	-	b	a	-	h	a	h	-	-	-	h	a	b	a	h	h	b	-	b	h	-	b	-	h	-	h	a	h	h	a	b	-	h	b	-	h	b	a	-	-	h
lg4	mk1845	109.81	NC_012873.2	12399554	h	b	b	a	-	b	a	a	h	a	h	-	b	-	h	a	b	a	h	h	b	-	-	h	-	b	-	h	b	h	a	h	h	a	-	-	h	b	-	h	b	a	-	a	h
lg4	mk1846	109.81	NC_012873.2	12406463	h	-	b	a	a	b	a	-	h	a	h	a	-	a	h	-	b	-	h	h	-	h	b	h	a	b	a	h	-	h	a	h	h	-	b	a	h	b	a	h	b	a	-	-	h
lg4	mk1847	111.16	NC_012873.2	12396274	h	b	b	-	a	b	a	a	h	a	h	a	-	a	h	a	b	-	h	h	b	h	b	h	a	b	a	h	b	h	-	-	h	a	b	-	h	b	a	h	b	a	-	a	h
lg4	mk1848	111.16	NC_012873.2	12396339	h	b	b	a	a	b	a	a	h	a	h	a	-	a	h	a	b	a	h	h	-	-	-	h	a	b	-	h	-	h	-	h	h	-	b	-	h	b	a	h	b	a	a	a	h
lg4	mk1849	118.32	NC_012873.2	14882921	h	-	-	a	a	b	-	a	-	a	h	-	b	a	h	h	b	a	h	h	b	h	h	h	h	-	a	-	-	h	a	h	h	a	-	-	h	h	a	h	b	a	h	h	h
lg4	mk1850	118.32	NC_012873.2	14901470	h	a	h	a	-	b	a	a	h	a	h	-	b	-	h	h	b	a	h	h	b	h	b	h	-	b	a	-	b	h	-	-	h	a	b	a	h	b	a	h	b	a	h	h	h
lg4	mk1851	121.06	NC_012873.2	15820298	h	h	h	-	b	b	h	h	h	-	h	-	b	-	b	-	b	b	h	h	b	h	-	h	h	b	h	h	b	h	h	h	h	-	b	-	h	-	a	h	-	-	-	-	h
lg4	mk1852	121.06	NC_012873.2	15683401	h	a	h	a	b	b	h	h	h	-	h	a	b	-	-	h	b	b	-	h	b	-	-	h	h	b	h	h	b	h	-	h	h	a	b	a	h	b	-	h	-	a	h	h	h
lg4	mk1853	121.06	NC_012873.2	15821316	h	a	h	a	b	b	h	-	h	-	h	-	b	a	h	h	-	b	h	h	-	h	-	h	h	h	h	h	h	h	a	h	h	a	-	a	h	h	a	h	-	-	h	h	h
lg4	mk1854	121.06	NC_012873.2	15875848	h	a	h	a	b	b	h	-	h	a	h	-	-	-	-	h	-	b	-	h	b	h	b	h	-	b	h	h	-	h	a	h	h	a	b	-	h	-	a	h	b	a	h	h	h
lg4	mk1855	121.06	NC_012873.2	15940733	h	-	h	a	-	b	h	h	h	-	h	a	b	a	-	h	b	b	h	h	-	h	b	h	h	b	h	h	b	h	-	h	h	-	-	a	h	-	-	h	-	a	h	h	h
lg4	mk1856	121.06	NC_012873.2	15848388	-	a	h	a	-	b	h	-	h	a	h	-	b	a	-	h	b	-	-	h	b	h	b	-	-	-	h	h	b	h	a	h	h	-	b	a	h	b	a	h	-	a	h	h	h
lg4	mk1857	121.06	NC_012873.2	16125263	h	-	h	a	b	b	h	h	h	a	h	a	-	a	-	-	b	b	h	h	b	h	b	h	h	-	h	h	b	h	-	-	h	-	-	a	h	b	a	h	b	a	h	h	h
lg4	mk1858	121.06	NC_012873.2	15820915	h	a	h	a	b	b	h	h	h	-	h	a	-	a	h	h	h	-	h	h	-	h	b	h	h	-	h	h	h	h	a	h	-	a	b	a	h	h	a	h	b	-	h	h	h
lg4	mk1859	121.73	NC_012873.2	15983577	h	a	h	a	b	b	h	h	h	-	h	-	b	-	-	h	b	b	h	-	-	h	b	h	h	b	h	h	-	h	a	h	h	a	-	a	h	-	a	h	b	-	-	-	h
lg4	mk1860	121.73	NC_012873.2	15681528	h	-	h	a	b	-	h	h	h	-	h	-	b	-	-	h	-	b	h	h	b	h	b	h	h	b	-	h	b	h	a	h	h	a	b	a	h	b	a	h	b	-	h	h	h
lg4	mk1861	121.73	NC_012873.2	15948228	h	h	h	a	b	b	-	-	h	a	h	a	b	-	-	h	b	b	-	h	b	h	b	h	h	b	h	h	b	h	h	h	h	-	b	-	h	-	a	h	b	-	h	-	h
lg4	mk1862	121.73	NC_012873.2	15802732	-	a	-	a	-	b	h	h	h	a	h	a	b	-	-	h	b	b	h	h	-	h	b	h	h	b	h	h	b	h	-	h	h	a	b	a	h	-	a	h	b	a	h	h	h
lg4	mk1863	121.73	NC_012873.2	15825409	h	a	h	a	-	b	h	h	h	a	h	-	b	-	-	h	-	b	h	h	b	-	-	h	h	b	h	h	-	h	-	-	-	a	b	a	h	b	a	h	b	a	h	h	h
lg4	mk1864	121.73	NC_012873.2	15982544	-	a	h	a	b	-	h	h	h	a	-	a	b	-	-	h	b	-	h	h	b	h	b	h	h	b	h	h	-	h	a	h	h	a	b	-	h	b	a	h	b	a	h	h	h
lg4	mk1865	121.73	NC_012873.2	15803098	h	-	h	a	b	b	h	h	h	a	h	-	b	-	-	h	b	b	h	h	-	h	b	h	h	b	h	h	b	-	-	h	-	a	-	a	h	b	a	h	b	a	-	h	h
lg4	mk1866	121.73	NC_012873.2	15680233	h	a	h	-	b	b	h	h	h	a	h	-	-	a	-	h	b	b	h	h	b	h	-	h	h	b	b	h	-	h	-	-	h	-	b	a	h	b	a	h	b	a	h	h	-
lg4	mk1867	121.73	NC_012873.2	15799719	-	-	h	a	b	-	h	h	h	a	h	a	b	-	-	h	b	b	h	h	b	h	b	h	h	-	h	h	b	h	a	h	-	-	b	-	h	b	a	h	b	a	h	h	h
lg4	mk1868	121.73	NC_012873.2	15823341	h	a	h	a	-	b	h	h	h	-	h	-	b	a	-	h	b	b	-	h	b	-	-	h	h	b	h	h	-	h	-	h	h	-	b	h	h	b	-	h	b	-	h	h	h
lg4	mk1869	121.73	NC_012873.2	15826559	h	h	h	-	b	b	h	h	h	a	h	a	-	-	b	h	b	b	h	h	b	h	-	h	h	b	h	h	b	h	h	h	h	a	b	-	h	b	-	h	-	-	h	h	h
lg4	mk1870	121.73	NC_012873.2	16001685	h	-	h	a	-	b	h	h	h	-	h	-	b	a	-	h	b	b	h	h	b	h	-	h	h	-	h	h	b	h	a	h	h	a	-	a	h	b	a	h	b	a	h	-	h
lg4	mk1871	121.73	NC_012873.2	15886381	-	a	h	a	-	b	h	h	h	a	-	-	b	a	b	h	b	b	h	h	-	-	b	h	h	b	h	h	b	h	a	h	h	-	b	a	h	b	a	h	-	-	h	-	-
lg4	mk1872	121.73	NC_012873.2	15697361	h	a	h	a	-	b	h	h	h	a	h	-	b	a	b	h	b	-	h	h	-	h	b	h	-	b	h	h	b	h	-	h	h	a	b	a	h	b	-	-	b	-	h	h	h
lg4	mk1873	121.73	NC_012873.2	15887343	h	a	h	a	b	b	h	h	h	a	h	a	b	a	b	h	b	b	h	-	-	h	b	h	h	b	h	h	b	h	-	h	h	a	b	a	h	b	a	h	b	-	-	h	h
lg4	mk1874	121.73	NC_012873.2	15899585	h	a	h	-	b	-	h	h	h	a	h	a	-	-	b	-	-	b	h	h	b	h	h	h	h	-	h	h	b	h	-	h	b	-	-	a	h	h	a	h	b	-	h	h	h
lg4	mk1875	121.73	NC_012873.2	15924680	h	-	h	-	-	-	-	h	h	a	-	-	b	a	b	h	b	-	h	h	b	-	-	h	-	-	h	h	b	h	-	h	-	-	b	a	h	b	a	h	-	h	h	h	h
lg4	mk1876	121.73	NC_012873.2	15925597	h	a	h	-	b	-	-	h	h	-	h	a	b	a	b	h	-	b	h	h	b	h	b	h	h	b	h	h	b	h	a	h	h	a	-	-	h	b	a	h	b	-	h	h	h
lg4	mk1877	121.73	NC_012873.2	15806728	h	a	h	a	b	b	h	h	h	a	-	a	b	a	b	h	-	-	h	h	b	h	b	h	h	b	h	h	-	h	-	h	-	a	-	a	-	b	-	h	b	-	h	h	h
lg4	mk1878	121.73	NC_012873.2	15803378	h	a	h	a	-	b	h	h	-	a	h	a	b	-	b	h	-	b	h	h	-	h	b	h	h	b	h	-	b	h	a	h	h	a	b	a	h	b	a	h	-	a	h	h	h
lg4	mk1879	121.73	NC_012873.2	15959086	h	-	h	a	-	b	h	h	h	a	h	-	b	a	b	h	-	-	h	h	-	h	-	h	-	b	h	h	b	h	a	h	h	a	-	-	-	b	a	h	b	-	h	h	h
lg4	mk1880	121.73	NC_012873.2	15828674	h	-	-	-	-	b	h	h	h	-	h	-	b	-	b	h	-	b	h	-	-	h	b	h	h	b	h	h	b	h	a	h	h	a	b	-	h	b	-	h	b	-	h	h	h
lg4	mk1881	121.73	NC_012873.2	15674986	h	a	h	a	b	b	h	-	h	-	h	-	b	a	b	-	-	b	h	h	-	h	b	h	h	b	h	h	-	h	-	h	h	-	b	a	h	b	a	h	b	a	h	h	h
lg4	mk1882	121.73	NC_012873.2	15790955	h	-	h	a	b	b	h	h	h	-	h	-	b	-	b	h	b	-	h	h	-	h	-	h	h	-	-	h	-	h	-	h	h	-	-	a	h	b	a	h	b	a	h	h	h
lg4	mk1883	121.73	NC_012873.2	15467658	h	a	-	a	b	-	-	h	h	a	h	a	b	a	b	h	-	b	h	h	-	h	-	h	h	b	-	-	b	h	-	h	h	-	b	-	h	b	a	h	-	a	h	h	h
lg4	mk1884	121.73	NC_012873.2	15800878	h	-	h	-	b	b	h	-	h	a	h	-	b	-	b	h	b	-	h	h	-	h	-	h	h	b	h	h	b	h	h	h	h	a	-	a	h	b	h	h	b	-	h	h	h
lg4	mk1885	121.73	NC_012873.2	16116871	h	a	h	a	b	b	h	h	h	a	h	a	-	a	b	h	b	b	h	h	b	h	-	h	h	b	h	h	-	-	h	h	-	a	-	-	h	-	-	h	b	a	h	h	h
lg4	mk1886	121.73	NC_012873.2	15940506	h	-	h	a	b	b	h	h	h	-	h	-	b	-	b	h	-	-	h	h	b	h	-	-	h	b	h	h	b	h	a	h	h	-	b	a	h	b	a	h	-	a	h	h	h
lg4	mk1887	121.73	NC_012873.2	15802005	h	a	h	-	-	-	h	h	h	a	h	-	-	-	b	h	-	b	h	h	-	h	b	h	h	b	h	h	b	-	-	h	h	a	-	a	h	b	-	h	-	a	h	h	h
lg4	mk1888	121.73	NC_012873.2	15881384	h	a	h	a	-	b	h	h	h	a	h	a	b	-	b	h	-	b	h	h	-	-	b	h	h	b	h	-	-	h	-	h	h	a	b	-	-	b	-	h	b	-	h	h	h
lg4	mk1889	121.73	NC_012873.2	15895948	-	-	h	a	b	-	h	h	h	a	h	-	b	-	b	h	b	b	h	h	-	h	b	h	h	-	-	h	-	h	-	h	h	-	-	a	h	b	a	h	-	a	h	h	h
lg4	mk1890	121.73	NC_012873.2	15799916	h	-	h	a	-	-	h	h	h	-	h	-	b	-	b	h	b	b	-	h	-	h	-	h	h	-	h	h	-	h	-	a	-	a	b	-	h	-	-	h	b	a	h	h	h
lg4	mk1891	121.73	NC_012873.2	15789579	h	a	h	a	b	-	-	h	h	a	h	-	b	a	b	-	b	b	h	-	-	h	-	h	h	b	h	h	b	-	a	h	-	a	-	a	h	b	-	h	-	a	h	h	h
lg4	mk1892	121.73	NC_012873.2	15806104	h	-	h	-	-	b	h	h	h	-	h	a	b	a	b	h	b	-	-	h	-	-	b	h	h	b	h	h	b	-	a	h	-	-	-	a	h	-	a	h	-	a	h	h	h
lg4	mk1893	121.73	NC_012873.2	15983736	h	a	h	-	b	-	h	h	h	-	-	-	b	a	b	h	-	b	h	h	b	h	b	h	-	b	h	h	b	h	a	h	h	-	-	a	h	b	a	h	b	-	h	-	h
lg4	mk1894	121.73	NC_012873.2	15829193	h	-	h	a	b	-	h	h	h	a	h	a	-	a	b	h	-	b	h	h	b	h	b	h	h	b	-	h	b	h	a	h	h	a	b	a	h	b	a	h	b	a	h	h	h
lg4	mk1895	121.73	NC_012873.2	15798093	h	a	h	a	-	-	-	h	h	a	-	a	-	-	b	-	b	b	h	h	b	h	b	h	h	b	-	h	-	h	a	h	h	a	b	a	h	b	-	h	-	a	h	h	h
lg4	mk1896	121.73	NC_012873.2	15805053	h	-	h	a	b	b	h	h	h	a	h	a	b	a	b	h	b	b	h	h	b	h	b	h	h	b	h	h	b	-	a	h	h	h	b	-	h	b	-	h	b	-	-	-	h
lg4	mk1897	121.73	NC_012873.2	15825272	h	a	h	a	-	b	h	h	h	a	h	a	-	-	b	h	b	b	h	h	-	h	b	h	-	b	h	h	-	-	-	h	-	a	b	a	h	-	a	h	b	a	-	h	h
lg4	mk1898	121.73	NC_012873.2	15750521	h	a	h	a	-	-	h	h	h	-	h	a	b	a	b	h	-	-	h	h	b	h	b	-	h	b	h	h	b	-	-	h	h	a	b	a	h	b	a	h	-	a	h	h	h
lg4	mk1899	121.73	NC_012873.2	15940512	h	-	h	a	b	b	h	h	h	-	h	-	b	-	b	h	b	-	h	h	b	h	-	-	h	b	h	h	-	h	-	h	-	-	b	a	h	b	a	h	b	a	h	h	h
lg4	mk1900	121.73	NC_012873.2	15799917	h	-	h	a	b	-	h	h	h	-	h	-	b	a	b	h	b	b	-	h	-	h	-	h	h	-	h	h	-	-	-	a	-	a	b	-	h	-	-	h	b	a	h	h	-
lg4	mk1901	122.4	NC_012873.2	15828309	h	-	h	-	b	-	-	h	h	-	-	a	-	-	b	h	b	b	h	-	b	h	b	h	h	b	h	h	b	-	h	h	h	a	b	-	h	b	a	h	b	a	h	h	h
lg4	mk1902	122.4	NC_012873.2	15602173	h	-	h	a	-	-	h	h	h	a	h	-	-	-	b	h	-	b	h	h	-	h	b	h	h	b	-	h	-	h	-	h	h	-	b	a	h	b	-	h	b	a	h	h	h
lg4	mk1903	123.07	NC_012873.2	15702431	h	a	h	-	b	b	h	h	-	a	h	-	-	a	b	h	-	-	-	h	b	h	b	h	h	-	h	-	b	h	a	h	h	a	b	a	h	b	a	h	-	-	h	h	h
lg4	mk1904	124.42	NC_012873.2	15025843	h	-	-	a	-	b	a	a	h	a	h	a	b	a	b	-	-	a	h	h	-	-	b	h	h	b	h	h	-	h	-	h	h	a	b	a	h	-	-	h	-	-	h	h	h
lg4	mk1905	125.77	NC_012873.2	14729455	h	a	h	a	a	b	-	-	h	a	h	a	-	a	-	h	b	a	h	h	b	h	b	h	h	b	-	h	b	-	a	h	h	-	b	a	h	-	a	h	-	a	-	h	h
lg4	mk1906	125.77	NC_012873.2	14743371	h	a	h	a	a	b	-	a	h	a	h	-	b	a	b	h	b	a	-	a	b	-	-	h	-	b	h	h	b	h	a	h	h	a	b	a	h	-	a	h	b	-	h	h	h
lg4	mk1907	125.77	NC_012873.2	14744213	h	a	h	a	-	-	a	a	h	a	h	-	b	-	b	h	b	-	h	h	-	h	b	h	h	b	h	-	-	h	a	h	h	a	b	-	h	-	a	h	b	a	h	h	h
lg4	mk1908	125.77	NC_012873.2	14734915	h	a	h	-	a	b	-	-	h	a	h	-	b	a	-	h	b	a	h	h	b	h	b	h	h	b	h	h	b	h	a	h	h	-	b	-	h	b	-	h	b	a	h	h	h
lg4	mk1909	125.77	NC_012873.2	14743598	h	-	h	a	a	b	-	a	h	a	h	a	b	-	b	h	-	a	h	h	b	h	b	-	h	b	h	h	b	h	a	-	h	a	-	a	h	b	a	-	-	a	h	h	h
lg4	mk1910	125.77	NC_012873.2	14744954	h	-	h	a	a	b	a	-	-	a	h	a	b	-	b	h	b	-	-	h	b	h	b	h	h	b	-	h	-	h	a	h	h	-	b	a	h	b	a	-	b	a	h	-	h
lg4	mk1911	125.77	NC_012873.2	14729551	h	-	h	a	a	b	-	a	h	a	h	-	b	a	b	-	b	-	h	h	-	h	b	h	h	b	h	h	b	h	a	h	h	a	b	a	h	b	-	h	-	a	h	h	h
lg4	mk1912	125.77	NC_012873.2	14745088	h	a	h	a	a	b	a	a	h	a	h	-	b	a	b	h	b	a	h	h	b	h	-	h	h	b	h	h	b	h	a	h	h	a	b	a	h	b	a	h	-	a	h	-	h
lg4	mk1913	125.77	NC_012873.2	14743860	b	-	h	-	-	-	a	a	h	-	h	a	-	-	b	h	-	a	h	h	-	h	b	h	h	b	h	h	-	-	-	-	h	-	b	-	h	b	a	h	b	a	h	h	-
lg4	mk1914	125.77	NC_012873.2	14742477	h	-	h	a	a	b	a	-	h	a	h	a	b	-	b	h	-	-	h	h	-	h	b	-	h	b	h	h	b	h	-	h	h	a	b	a	h	-	a	h	-	a	-	h	h
lg4	mk1915	125.77	NC_012873.2	14729344	h	a	h	a	-	b	-	a	h	a	h	-	b	a	b	h	b	-	-	h	b	h	b	h	h	b	h	h	b	-	a	h	h	-	b	a	h	b	-	h	b	a	h	h	h
lg4	mk1916	125.77	NC_012873.2	14743541	h	-	h	a	-	-	-	a	h	a	h	a	b	a	b	h	b	-	h	h	b	h	-	h	h	b	h	h	b	h	a	-	-	a	b	a	h	b	a	h	-	a	h	h	h
lg4	mk1917	125.77	NC_012873.2	14744510	h	-	h	a	-	b	a	a	h	-	h	-	b	-	-	h	b	-	h	h	b	h	-	h	h	b	h	h	-	h	a	h	h	a	b	a	h	b	a	h	b	-	h	h	h
lg4	mk1918	125.77	NC_012873.2	14742907	h	-	h	a	a	-	a	a	h	a	h	a	b	a	b	h	b	-	h	h	b	h	-	h	h	-	h	h	-	h	a	h	h	a	-	-	h	b	a	h	-	-	-	h	h
lg4	mk1919	125.77	NC_012873.2	14911421	h	a	h	a	a	-	a	a	h	a	h	-	b	-	b	h	b	-	h	h	-	h	b	h	h	b	h	h	-	h	a	h	h	-	-	a	h	b	a	h	b	a	h	h	h
lg4	mk1920	125.77	NC_012873.2	14720550	-	-	h	a	-	-	a	a	h	-	h	a	b	a	b	h	b	a	h	h	b	h	b	h	h	b	h	h	-	h	-	h	h	-	b	a	h	b	a	h	b	a	h	h	h
lg4	mk1921	125.77	NC_012873.2	14744881	h	a	h	a	a	b	-	-	h	a	h	-	-	a	b	h	b	a	h	h	b	h	b	h	h	b	h	h	-	h	-	h	h	-	b	a	h	-	a	h	b	a	h	-	-
lg4	mk1922	126.45	NC_012873.2	14818253	h	a	h	-	a	b	a	a	-	a	b	-	b	-	-	h	b	a	h	h	-	h	-	h	h	b	a	-	h	h	a	-	h	a	-	a	h	-	a	h	b	h	h	h	h
lg4	mk1923	129.19	NC_012873.2	14637726	h	a	h	-	-	-	-	a	h	-	-	a	h	a	h	h	h	a	h	b	h	h	h	b	-	-	-	h	h	h	-	h	h	-	-	a	h	h	a	h	h	a	h	h	h
lg4	mk1924	129.19	NC_012873.2	14582681	h	a	h	-	-	b	a	a	h	-	h	a	h	-	h	-	h	-	h	-	-	h	b	-	h	-	a	h	-	-	a	h	h	a	-	a	h	b	a	a	b	-	h	b	h
lg4	mk1925	129.19	NC_012873.2	14558742	h	-	h	a	-	b	a	a	-	-	-	a	h	a	-	h	b	a	h	b	-	h	b	h	h	b	h	h	h	-	-	h	h	a	b	a	h	h	a	h	b	a	h	b	h
lg4	mk1926	130.54	NC_012873.2	14258725	h	a	b	a	-	-	a	a	h	a	h	-	-	a	b	h	b	a	h	b	h	h	h	-	h	b	h	h	h	h	-	h	h	-	-	-	h	-	-	h	b	-	h	b	h
lg4	mk1927	131.21	NC_012873.2	14258394	h	-	-	a	a	b	a	a	h	-	h	-	-	-	b	h	b	a	-	b	b	h	-	b	h	b	h	h	-	h	-	h	h	a	-	a	h	-	-	h	b	-	h	b	h
lg4	mk1928	131.21	NC_012873.2	14549603	h	a	h	a	a	b	a	a	h	-	h	-	b	a	-	h	b	a	h	b	-	h	b	-	h	-	h	h	b	h	a	h	h	a	-	a	-	b	-	h	b	a	h	b	h
lg4	mk1929	131.21	NC_012873.2	14471239	h	a	h	-	a	b	a	a	h	-	h	a	b	a	b	h	-	a	h	b	-	h	b	b	h	b	h	-	-	h	a	h	h	a	b	a	h	b	a	h	-	-	h	-	h
lg4	mk1930	131.21	NC_012873.2	14416703	h	a	h	a	a	b	a	a	h	-	h	a	b	a	-	h	-	a	h	b	-	h	b	-	h	-	h	-	-	h	a	h	h	a	b	a	-	b	a	h	b	a	h	-	h
lg4	mk1931	131.21	NC_012873.2	14563038	h	a	h	a	a	-	h	-	h	a	h	a	b	a	b	h	b	-	h	-	b	h	b	b	h	b	h	h	-	h	a	h	h	-	-	a	h	b	a	h	-	a	h	-	h
lg4	mk1932	131.21	NC_012873.2	14486896	h	-	h	a	-	-	a	a	-	a	h	a	b	-	b	h	-	a	h	-	b	h	-	b	h	b	-	-	b	h	-	h	h	a	-	a	h	b	-	h	b	-	h	b	h
lg4	mk1933	131.21	NC_012873.2	14416597	h	a	h	a	a	b	-	a	h	-	h	a	b	-	-	h	-	a	h	b	b	h	b	b	h	b	h	h	-	h	a	h	h	a	b	a	h	b	a	h	b	a	h	-	h
lg4	mk1934	131.21	NC_012873.2	14588550	h	a	h	a	a	-	a	a	h	-	h	-	b	-	b	-	b	a	h	-	b	h	b	b	-	-	h	h	b	h	a	h	h	a	b	-	h	b	a	-	b	a	h	b	h
lg4	mk1935	131.21	NC_012873.2	14566650	h	-	h	a	-	b	a	a	h	a	h	a	-	-	-	h	b	-	h	b	b	b	b	b	-	b	h	h	b	h	-	h	h	-	b	a	h	-	a	h	-	-	h	b	h
lg4	mk1936	131.21	NC_012873.2	14250209	h	a	-	a	a	-	a	a	h	-	h	a	b	-	b	h	-	a	h	b	b	h	-	-	-	-	h	h	b	h	a	h	h	a	b	a	h	b	a	h	b	a	h	b	h
lg4	mk1937	131.21	NC_012873.2	14587523	h	a	h	-	a	-	-	-	h	a	h	a	b	a	b	h	b	a	h	b	b	h	b	b	h	-	h	h	-	h	-	h	h	-	b	a	h	b	-	h	b	a	h	b	h
lg4	mk1938	131.21	NC_012873.2	14566910	h	-	h	a	a	b	a	a	h	a	h	a	b	a	-	h	b	-	h	b	-	h	b	b	h	-	h	h	b	h	-	h	h	a	-	a	h	-	-	h	b	a	h	b	h
lg4	mk1939	131.21	NC_012873.2	14562217	h	a	h	a	a	-	a	a	h	-	h	a	-	a	-	h	-	a	h	b	b	h	-	b	h	-	h	h	-	h	a	h	h	-	b	a	h	b	a	h	b	-	h	b	h
lg4	mk1940	131.21	NC_012873.2	14584176	h	-	h	-	a	-	a	a	h	a	h	-	b	-	b	h	b	a	h	b	-	h	b	b	-	b	h	-	b	h	-	h	h	a	b	a	h	b	a	h	b	a	h	b	h
lg4	mk1941	131.21	NC_012873.2	14584885	h	a	h	a	a	b	a	-	h	a	-	-	b	a	b	h	b	a	h	b	b	h	-	b	h	b	h	h	b	h	-	h	h	-	b	a	h	-	a	h	b	a	h	-	h
lg4	mk1942	131.21	NC_012873.2	14555796	h	-	h	a	a	b	a	-	h	a	-	a	b	-	b	h	-	a	h	b	-	h	-	b	-	b	-	h	b	h	-	h	h	a	b	a	h	b	-	h	b	-	h	b	h
lg4	mk1943	131.21	NC_012873.2	14561392	h	-	h	a	-	b	a	a	h	a	h	-	-	a	b	h	b	-	h	b	b	h	b	b	h	-	h	h	b	h	-	-	h	a	-	a	h	-	a	h	b	a	h	b	h
lg4	mk1944	131.21	NC_012873.2	14557733	h	a	h	-	a	b	a	-	h	a	h	-	b	a	b	h	-	a	h	b	b	b	b	b	b	-	h	h	b	h	h	h	h	a	b	-	h	-	a	h	b	a	h	b	h
lg4	mk1945	131.21	NC_012873.2	14614605	h	a	h	a	-	-	-	a	h	a	h	-	b	a	h	h	b	a	h	b	-	h	-	-	h	-	-	h	b	h	a	h	-	a	b	a	h	b	-	h	b	a	h	b	h
lg4	mk1946	131.21	NC_012873.2	14667938	h	a	h	a	a	b	a	-	h	a	h	-	b	a	h	h	-	a	h	b	-	h	b	-	h	-	a	h	-	h	a	h	h	-	b	a	h	b	a	h	b	a	h	b	h
lg4	mk1947	131.21	NC_012873.2	14416551	h	-	h	a	-	-	a	-	h	-	-	a	b	a	-	h	-	a	h	b	b	h	b	b	h	b	h	h	-	h	a	h	h	a	b	a	h	b	a	h	b	a	h	b	h
lg4	mk1948	131.21	NC_012873.2	14486872	h	-	h	a	a	-	a	-	h	a	h	a	b	-	b	h	b	a	h	b	b	-	-	b	h	b	-	h	-	h	-	h	h	a	b	a	h	b	-	h	b	-	h	b	h
lg4	mk1949	131.21	NC_012873.2	14645947	h	a	h	a	-	b	a	a	h	a	h	-	b	a	h	h	b	a	h	b	b	-	b	b	h	-	-	h	b	h	-	h	h	a	b	-	-	b	a	h	-	a	-	b	h
lg4	mk1950	131.21	NC_012873.2	14588699	h	a	h	-	a	-	a	-	h	a	h	a	b	-	b	-	-	-	h	b	b	h	-	b	h	-	h	h	b	h	a	h	h	a	b	a	h	b	a	h	-	a	h	b	-
lg4	mk1951	131.21	NC_012873.2	14277418	h	-	-	a	a	b	a	a	h	a	h	-	b	a	b	h	b	-	h	b	-	h	b	b	h	b	h	h	b	-	a	h	h	a	-	a	h	b	a	-	b	a	h	b	-
lg4	mk1952	131.21	NC_012873.2	14557717	h	-	h	-	a	b	a	a	h	a	h	-	b	a	b	h	h	a	h	b	-	h	b	b	h	b	h	h	b	h	a	h	h	a	-	-	h	-	-	h	b	a	h	b	h
lg4	mk1953	131.21	NC_012873.2	14645864	h	a	h	-	-	b	a	-	h	-	h	-	b	a	h	h	b	a	h	b	b	h	b	b	h	b	a	h	b	h	a	h	-	a	b	a	h	b	-	h	-	a	-	-	h
lg4	mk1954	131.21	NC_012873.2	14462026	h	-	h	a	-	-	h	a	h	a	h	a	b	a	-	h	-	a	h	b	b	b	b	-	-	b	h	h	b	h	a	h	-	-	b	a	h	b	-	h	b	a	h	b	h
lg4	mk1955	131.21	NC_012873.2	14667914	h	a	h	a	a	-	a	a	h	a	h	-	b	a	h	h	-	a	h	b	-	h	b	b	h	-	a	h	-	h	a	h	h	-	b	a	h	b	a	h	-	a	h	b	h
lg4	mk1956	131.21	NC_012873.2	14277151	h	a	-	a	-	-	a	a	h	a	-	-	-	a	b	h	b	a	-	b	b	h	-	b	h	b	h	h	b	h	-	h	h	a	b	a	h	b	a	-	b	a	h	b	h
lg4	mk1957	131.21	NC_012873.2	14557772	h	-	h	-	a	b	-	-	h	a	h	-	b	a	b	h	b	a	h	b	b	h	b	b	h	-	h	h	b	h	h	h	h	a	b	-	h	-	-	h	b	a	h	b	h
lg4	mk1958	131.21	NC_012873.2	14566696	h	a	h	a	a	b	a	a	h	a	h	a	-	-	-	h	-	-	h	b	b	h	-	-	h	b	h	h	b	h	-	h	h	-	b	a	h	b	-	h	b	-	h	b	h
lg4	mk1959	131.21	NC_012873.2	14499717	h	h	h	a	-	-	-	a	h	-	h	a	b	a	-	h	-	a	h	b	-	h	b	b	h	b	h	h	-	h	-	h	-	-	b	a	h	-	a	h	b	a	h	b	h
lg4	mk1960	131.21	NC_012873.2	14366953	h	-	h	-	a	b	a	-	h	-	h	a	b	a	b	h	b	a	h	b	-	h	b	b	h	b	h	h	-	h	a	-	-	a	b	a	h	b	-	h	b	-	h	b	h
lg4	mk1961	131.21	NC_012873.2	14562559	h	a	h	a	a	-	-	-	h	a	h	a	b	a	b	h	b	a	h	b	b	h	-	b	-	b	h	h	b	h	a	h	h	-	-	a	h	-	a	h	b	-	h	b	h
lg4	mk1962	131.21	NC_012873.2	12470489	-	b	b	h	a	-	a	-	h	-	h	-	b	-	h	h	-	-	h	b	b	b	b	b	h	-	-	h	b	h	a	h	h	a	b	-	h	b	-	h	-	a	h	b	-
lg4	mk1963	133.95	NC_012873.2	14409308	h	a	h	a	a	-	a	a	h	a	h	a	b	a	b	-	h	-	h	-	-	h	-	b	-	-	h	h	h	h	a	h	h	a	b	a	h	-	a	-	b	-	h	b	h
lg4	mk1964	135.99	NC_012873.2	14511855	h	a	h	a	-	-	a	-	h	a	h	-	-	a	-	h	h	-	-	b	h	h	b	b	-	b	h	h	b	h	a	h	h	a	-	a	h	-	a	h	h	-	h	b	h
lg4	mk1965	141.63	NC_012873.2	14939356	h	b	b	b	b	-	b	-	h	b	b	b	a	b	a	h	a	b	h	h	-	-	a	h	b	a	h	h	-	h	h	h	h	-	a	b	h	h	b	h	-	b	h	h	b
lg4	mk1966	141.63	NC_012873.2	14938863	h	-	b	b	b	-	b	b	h	b	-	b	a	-	a	h	a	b	h	h	a	h	-	h	-	-	h	h	h	h	h	-	h	-	-	b	h	h	b	h	a	b	h	h	-
lg4	mk1967	141.63	NC_012873.2	14939885	h	-	b	b	b	-	b	-	h	-	b	b	-	b	a	h	a	b	h	-	a	h	a	h	-	a	h	-	h	h	h	h	h	b	a	b	h	h	b	h	a	-	h	h	-
lg4	mk1968	141.63	NC_012873.2	14938647	h	b	b	b	-	-	b	b	h	b	b	b	a	b	a	-	-	b	h	h	a	h	a	h	b	-	h	-	h	h	h	h	h	b	a	b	h	h	b	h	a	b	h	h	b
lg4	mk1969	141.63	NC_012873.2	14939567	h	b	b	b	-	-	b	b	h	-	b	b	a	b	a	h	a	b	h	h	a	-	a	-	b	a	h	-	h	h	h	h	h	-	a	b	h	h	b	h	a	-	h	h	-
lg4	mk1970	143.67	NC_012873.2	44097853	h	-	b	b	b	a	b	-	h	-	b	-	a	b	-	h	a	b	h	-	-	h	-	-	b	-	h	h	h	h	h	-	h	b	-	b	h	h	b	h	h	b	h	-	b
lg4	mk1971	143.67	NC_012873.2	44179843	h	-	-	b	b	-	b	b	h	b	b	-	a	-	a	h	a	b	h	a	-	h	-	-	b	a	h	h	h	h	h	-	h	b	a	-	h	h	-	-	-	b	h	a	b
lg4	mk1972	143.67	NC_012873.2	44203356	h	b	h	-	-	-	b	b	h	b	b	-	-	-	a	h	-	b	-	a	a	h	a	-	b	a	-	h	h	h	h	b	h	b	-	b	h	h	b	h	-	b	h	a	b
lg4	mk1973	144.34	NC_012873.2	44121064	h	b	h	b	-	a	b	-	h	b	b	-	a	b	a	h	a	b	h	a	a	h	a	a	b	a	h	h	h	h	h	-	h	-	a	b	h	h	b	-	h	b	h	a	-
lg4	mk1974	144.34	NC_012873.2	44347335	-	-	h	b	b	a	b	b	h	b	b	b	-	b	a	h	a	b	h	a	a	h	a	a	-	a	h	h	h	-	h	-	h	b	-	b	h	h	-	h	h	-	h	-	b
lg4	mk1975	144.34	NC_012873.2	44250819	h	-	h	b	-	-	b	b	h	b	b	-	-	-	-	h	-	b	h	a	a	h	-	-	b	a	-	h	h	h	h	b	h	b	a	b	h	-	-	h	h	b	h	a	-
lg4	mk1976	144.34	NC_012873.2	44357293	h	-	h	-	b	a	b	b	h	-	b	b	a	b	a	h	-	b	h	a	a	h	a	a	-	a	h	h	h	h	h	b	h	b	a	-	h	h	-	h	b	-	h	a	b
lg4	mk1977	144.34	NC_012873.2	44345301	h	b	h	-	b	a	b	b	h	b	b	-	a	b	a	h	a	-	h	-	a	h	-	-	b	a	h	h	h	h	h	b	h	b	a	b	h	h	b	h	h	b	h	a	b
lg4	mk1978	144.34	NC_012873.2	44365945	h	b	h	-	b	-	b	b	h	b	b	b	-	b	-	h	a	b	h	a	a	h	a	a	b	a	h	h	h	h	h	b	h	b	-	b	h	h	b	h	h	b	h	a	b
lg4	mk1979	144.34	NC_012873.2	44510695	h	b	h	-	b	-	b	b	h	-	b	-	a	-	a	h	a	b	h	-	a	a	-	a	b	a	h	h	h	h	h	b	h	-	-	-	h	h	-	h	h	b	h	a	b
lg4	mk1980	144.34	NC_012873.2	44524274	h	b	h	b	-	-	b	b	-	b	-	b	a	b	-	h	-	-	h	-	-	h	-	a	b	a	h	h	h	h	-	b	h	b	-	b	h	h	b	h	h	b	h	-	b
lg4	mk1981	144.34	NC_012873.2	44082233	h	b	h	b	b	a	b	-	h	b	b	b	a	b	-	h	-	-	h	a	-	h	a	a	-	a	h	h	h	h	h	-	h	-	-	-	h	h	b	h	h	-	h	-	b
lg4	mk1982	144.34	NC_012873.2	47966578	h	-	b	b	b	-	b	b	h	b	b	-	a	-	a	h	a	b	h	-	a	h	a	a	b	-	h	h	h	h	h	b	h	b	-	b	h	h	b	h	h	b	h	a	h
lg4	mk1983	144.34	NC_012873.2	44322834	h	b	h	-	b	a	b	b	-	b	b	b	a	-	a	h	a	b	b	a	a	h	-	-	b	-	h	h	h	h	h	b	h	-	a	-	h	h	-	-	h	-	h	a	b
lg4	mk1984	144.34	NC_012873.2	44362570	-	b	-	-	b	a	b	b	h	b	b	-	a	-	-	h	a	b	h	a	a	h	a	-	b	-	h	h	h	h	-	-	h	b	-	-	h	h	b	h	h	b	h	a	b
lg4	mk1985	144.34	NC_012873.2	44179898	h	-	h	b	-	a	b	b	h	b	b	b	-	b	a	h	-	b	h	a	-	-	-	-	b	a	h	h	h	h	h	-	h	-	a	b	h	h	-	h	h	b	h	a	-
lg4	mk1986	144.34	NC_012873.2	44255195	h	b	h	b	b	a	-	b	h	b	b	b	a	b	a	h	a	-	h	a	-	-	a	-	b	-	h	h	h	h	h	b	h	-	a	b	h	h	-	h	h	b	h	a	b
lg4	mk1987	144.34	NC_012873.2	44305290	h	b	-	b	b	a	b	-	h	b	-	b	-	b	-	h	a	-	h	-	a	-	a	a	-	-	h	h	h	h	h	-	h	b	a	b	h	h	b	h	h	b	h	h	b
lg4	mk1988	144.34	NC_012873.2	44169907	h	b	h	-	-	a	b	b	h	b	b	-	a	b	a	h	-	b	h	-	-	h	a	-	-	-	h	h	h	h	h	-	h	-	a	b	h	h	b	h	h	b	h	a	b
lg4	mk1989	144.34	NC_012873.2	44140917	h	b	h	b	-	a	b	b	h	b	b	-	a	b	a	h	-	b	h	a	a	h	a	a	-	a	h	h	h	h	h	b	h	-	a	b	h	h	b	h	h	-	h	a	b
lg4	mk1990	144.34	NC_012873.2	44354615	h	b	h	-	b	-	b	b	h	b	b	-	a	-	a	h	a	b	h	a	a	h	-	-	b	-	h	h	h	h	h	b	h	b	a	b	h	h	b	h	h	b	h	a	b
lg4	mk1991	144.34	NC_012873.2	44344574	h	b	h	-	b	-	b	-	h	b	b	b	a	b	a	h	a	b	h	a	h	-	a	a	-	a	h	-	h	a	h	b	h	b	-	b	h	h	-	h	h	b	h	a	b
lg4	mk1992	144.34	NC_012873.2	44362514	h	b	h	-	b	-	b	-	h	b	b	b	a	b	-	h	a	-	h	a	a	h	a	-	-	-	-	h	h	h	h	b	h	b	-	-	h	h	b	h	h	b	h	a	b
lg4	mk1993	144.34	NC_012873.2	44202435	h	b	h	-	b	a	b	b	h	-	-	-	a	b	a	h	-	b	-	-	a	h	a	a	b	a	h	h	h	h	h	b	h	b	a	b	h	h	-	-	h	b	h	a	b
lg4	mk1994	144.34	NC_012873.2	44323875	h	b	h	-	b	a	b	b	-	-	b	b	a	b	a	h	a	b	h	a	-	h	a	-	b	a	h	h	-	h	h	b	h	-	a	-	h	h	b	h	h	b	h	a	b
lg4	mk1995	144.34	NC_012873.2	44354728	h	-	h	b	b	a	b	b	h	b	b	-	a	b	a	h	a	b	h	-	-	h	-	-	b	a	h	h	h	h	h	b	h	b	a	b	-	h	-	h	h	b	h	a	b
lg4	mk1996	144.34	NC_012873.2	44117808	h	b	h	b	b	a	-	b	h	b	-	-	-	-	a	h	a	-	-	a	a	h	-	-	b	a	h	h	h	h	h	b	h	b	a	b	h	h	b	-	h	b	h	-	b
lg4	mk1997	144.34	NC_012873.2	44197797	-	b	h	b	b	-	b	b	h	-	b	b	-	-	a	-	-	-	h	a	h	h	a	-	-	a	h	h	h	h	h	-	h	b	-	b	h	h	-	h	h	b	h	a	-
lg4	mk1998	144.34	NC_012873.2	44157248	-	-	h	b	-	-	-	b	h	b	b	-	a	-	a	h	-	-	h	a	-	h	-	a	b	a	-	h	h	h	-	b	h	-	a	-	h	h	b	h	h	b	h	-	b
[truncated: 3,658 more rows]
[truncated: 105 more columns]
